# Supplementary material for: Saliva and tooth biofilm bacterial microbiota in adolescents in a low caries community
Source: Sci Rep. 2017 Jul 19;7:5861. doi: 10.1038/s41598-017-06221-z (PMC5517611; doi:10.1038/s41598-017-06221-z)
Supplement: Supplementary file 2 — Dataset 1 [file 41598_2017_6221_MOESM2_ESM.xls]

## Sheet: Supplementary dataset file
Supplementary Dataset File
Saliva and tooth biofilm bacterial microbiota in adolescents in a low caries community
Linda Eriksson1,2, Pernilla Lif Holgerson2, Ingegerd Johansson1*
1Department of Odontology/section of Cariology, Umeå University, Umeå, Sweden
2Department of Odontology/section of Pedodontics, Umeå University, Umeå, Sweden
*To whom correspondence should be addressed: I. Johansson, Department of Odontology, Umeå University, Umeå, Sweden
Mail: Department of Odontology, Umeå University, SE 90187 Umeå, Sweden
E-Mail: ingegerd.johansson@umu.se

## Sheet: Supplementary table 1
Supplementary Table 1. Saliva detected phyla and genera by Illumina Miseq sequencing. Mean abundance of phyla and genera in % of all sequences detected in DNA extracted from chewing stimulated saliva from 17-year old caries-free or diseased Swedish adolescents, and proportion (%) colonized, i.e. where a phylum or genus was detected (prevalence). Two different bioinformatic routes (ProbeSeq and QI…
Chewing stimulated saliva
Illumina MiSeq ProbeSeq										Illumina MiSeq QIIME
		% of all sequences				% colonized adolescents						% of all sequences				% colonized adolescents
		(abundance)				(prevalence)						(abundance)				(prevalence)
Phylum/Genus		Caries- free	Caries	p-value		Caries-free	Caries	p-value		Phylum/Genus		Caries- free	Caries	p-value		Caries- free	Caries	p-value
Actinobacteria		19.536	19.660			100.0	100.0			Actinobacteria		12.236	10.738			100.0	100.0
	Actinobaculum	0.092	0.117			88.5	97.3				Actinobaculum	0.072	0.100			92.3	97.3
	Actinomyces	5.473	4.290			100.0	100.0				Actinomyces	5.031	4.341			100.0	100.0
	Alloscardovia	0.011	0.013			23.1	24.3				Alloscardovia	0.009	0.009			19.2	24.3
	Arcanobacterium	0.002	0.002			61.5	40.5				Atopobium	0.758	0.763			100.0	100.0
	Atopobium	0.229	0.200			100.0	100.0				Bifidobacterium	0.006	0.020			30.8	51.4
	Bifidobacterium	0.007	0.026			30.8	51.4				Corynebacterium	0.216	0.269			100.0	100.0
	Corynebacterium	0.228	0.300			100.0	100.0				Cryptobacterium	0.003	0.004			46.2	64.9
	Cryptobacterium	0.004	0.005			42.3	64.9				Gardnerella	0.001	0.000			3.8	2.7
	Gardnerella	0.001	0.000			3.8	0.0				Kocuria	0.000	0.000			3.8	2.7
	Olsenella	0.002	0.005			46.2	67.6				Mobiluncus	0.006	0.003			23.1	29.7
	Parascardovia	0.000	0.005			0.0	13.5				Olsenella	0.002	0.004			50.0	67.6
	Rothia	13.295	14.514			100.0	100.0				Parascardovia	0.000	0.004	0.033		0.0	16.2	0.031
	Scardovia	0.188	0.182	0.049		69.2	100.0	0.000			Rothia	5.983	5.072			100.0	100.0
	Slackia	0.001	0.001			42.3	35.1				Scardovia	0.149	0.149	0.046		69.2	100.0	0.000
											Slackia	0.001	0.001			30.8	35.1
Bacteroidetes		18.830	20.181			100.0	100.0			Bacteroidetes		20.879	21.730			100.0	100.0
	Alloprevotella	0.892	1.185			100.0	100.0				Alloprevotella	1.134	1.415			100.0	100.0
	Bacteroidales [G-2]	0.046	0.078			73.1	91.9	0.044			Bacteroidales [G-2]	0.034	0.060			69.2	86.5
	Bacteroidales [G-3]	0.001	0.003			7.7	24.3				Bacteroidales [G-3]	0.001	0.002			7.7	24.3
	Bacteroidetes [G-5]	0.020	0.025			46.2	54.1				Bacteroidetes [G-5]	0.014	0.020			46.2	54.1
	Bergeyella	0.117	0.083			100.0	100.0				Bergeyella	0.084	0.061			100.0	100.0
	Capnocytophaga	0.055	0.061			100.0	100.0				Capnocytophaga	0.046	0.051			100.0	100.0
	Porphyromonas	0.932	0.689			100.0	100.0				Porphyromonas	1.347	0.775			100.0	100.0
	Prevotella	16.731	17.977			100.0	100.0				Prevotella	18.195	19.283			100.0	100.0
	Tannerella	0.035	0.079			96.2	94.6				Tannerella	0.026	0.062			96.2	94.6
Firmicutes		47.429	48.668			100.0	100.0			Firmicutes		50.608	53.168			100.0	100.0
	Abiotrophia	0.111	0.130			84.6	75.7				Abiotrophia	0.093	0.101			84.6	75.7
	Anaeroglobus	0.000	0.006			3.8	18.9				Anaeroglobus	0.000	0.013			3.8	21.6	0.047
	Bulleidia	0.001	0.010			19.2	32.4				Bacillus	0.000	0.001			0.0	2.7
	Catonella	0.157	0.134			100.0	100.0				Bulleidia	0.001	0.010			19.2	35.1
	Centipeda	0.003	0.007			46.2	64.9				Catonella	0.131	0.107			100.0	100.0
	Clostridiales [F-1][G-1]	0.000	0.001	0.020		0.0	18.9	0.019			Centipeda	0.003	0.004			50.0	59.5
	Dialister	0.106	0.243	0.030		100.0	97.3				Clostridiales [F-1][G-1]	0.000	0.001	0.033		50.0	59.5	0.031
	Erysipelothrichaceae [G-1]	0.001	0.004			19.2	40.5				Dialister	0.078	0.197	0.029		100.0	100.0
	Eubacterium gsp 1	0.009	0.009			100.0	91.9				Erysipelothrichaceae [G-1]	0.001	0.004			19.2	32.4
	Filifactor	0.002	0.017			26.9	32.4				Filifactor	0.002	0.016			30.8	29.7
	Gemella	4.339	4.705			100.0	100.0				Gemella	3.294	3.660			100.0	100.0
	Granulicatella	3.192	4.025			100.0	100.0				Granulicatella	2.613	3.340			100.0	100.0
	Johnsonella	0.004	0.005			42.3	48.6				Johnsonella	0.003	0.004			46.2	51.4
	Lachnoanaerobaculum	0.351	0.352			100.0	100.0				Lachnoanaerobaculum	0.264	0.259			100.0	100.0
	Lachnospiraceae [G-2]	0.023	0.032			80.8	67.6				Lachnospiraceae [G-2]	0.019	0.024			80.8	70.3
	Lachnospiraceae [G-3]	0.011	0.004			65.4	64.9				Lachnospiraceae [G-3]	0.011	0.006			73.1	78.4
	Lachnospiraceae [G-5]	0.036	0.020			92.3	67.6				Lachnospiraceae [G-5]	0.026	0.015			88.5	67.6
	Lachnospiraceae [G-8]	0.001	0.006			15.4	29.7	0.020			Lachnospiraceae [G-8]	0.001	0.006			19.2	32.4
	Lactobacillus	0.034	0.024			96.2	89.2				Lactobacillus	0.022	0.018			65.4	73.0
	Lactococcus	0.005	0.000			19.2	10.8				Lactococcus	0.003	0.000			15.4	13.5
	Megasphaera	0.262	0.285			96.2	97.3				Megasphaera	0.189	0.203			96.2	97.3
	Mitsuokella	0.007	0.010			30.8	35.1				Mitsuokella	0.004	0.006			26.9	32.4
	Mogibacterium	0.208	0.194			100.0	100.0				Mogibacterium	0.151	0.146			100.0	100.0
	Mycoplasma	0.007	0.009			61.5	56.8				Mycoplasma	0.006	0.007			61.5	54.1
	Oribacterium	0.636	0.653			100.0	100.0				Oribacterium	0.460	0.471			100.0	100.0
	Parvimonas	0.149	0.110			88.5	100.0				Parvimonas	0.107	0.083			88.5	100.0	0.034
	Peptococcus	0.077	0.107			80.8	100.0	0.034			Peptococcus	0.062	0.087			80.8	100.0	0.005
	Peptoniphilus	0.003	0.002			15.4	21.6	0.005			Peptoniphilus	0.002	0.001			15.4	21.6
	Peptostreptococcaceae [11][G-1]	0.199	0.194			100.0	100.0				Peptostreptococcaceae [11][G-1]	0.154	0.146			100.0	100.0
	Peptostreptococcaceae [11][G-2]	0.005	0.005			42.3	35.1				Peptostreptococcaceae [11][G-2]	0.004	0.003			46.2	35.1
	Peptostreptococcaceae [11][G-4]	0.000	0.001			7.7	16.2				Peptostreptococcaceae [11][G-4]	0.000	0.001			7.7	16.2
	Peptostreptococcaceae [11][G-5]	0.000	0.003			7.7	10.8				Peptostreptococcaceae [11][G-5]	0.004	0.004			26.9	13.5
	Peptostreptococcaceae [11][G-6]	0.000	0.004	0.033		0.0	16.2				Peptostreptococcaceae [11][G-6]	0.000	0.004	0.033		0.0	16.2	0.031
	Peptostreptococcaceae [11][G-7]	0.049	0.026			50.0	64.9	0.031			Peptostreptococcaceae [11][G-7]	0.043	0.032			92.3	97.3
	Peptostreptococcaceae [11][G-9]	0.012	0.031	0.034		69.2	86.5				Peptostreptococcaceae [11][G-9]	0.009	0.025	0.043		73.1	83.8
	Peptostreptococcus	0.215	0.168			100.0	91.9				Peptostreptococcus	0.159	0.123			100.0	91.9
	Ruminococcaceae [G-1]	0.079	0.033	0.046		88.5	86.5				Ruminococcaceae [G-1]	0.064	0.024	0.031		0.0	16.2	0.031
	Ruminococcaceae [G-2]	0.057	0.030	0.037		96.2	89.2				Ruminococcaceae [G-2]	0.045	0.024	0.044		92.3	86.5
	Ruminococcaceae [G-3]	0.000	0.000			11.5	13.5				Selenomonas	0.147	0.194			100.0	100.0
	Selenomonas	0.163	0.187			100.0	100.0				Shuttleworthia	0.002	0.009	0.035		42.3	56.8
	Selenomonas & Centipeda gsp	0.011	0.022			84.6	86.5				Solobacterium	0.319	0.295			100.0	100.0
	Shuttleworthia	0.003	0.010			42.3	56.8				Staphylococcus	0.004	0.004			73.1	51.4
	Solobacterium	0.461	0.438			100.0	100.0				Stomatobaculum	0.489	0.393			100.0	100.0
	Staphylococcus	0.002	0.004			57.7	43.2				Streptococcus	37.154	38.332			100.0	100.0
	Stomatobaculum	0.629	0.515			100.0	100.0				Veillonella	4.469	4.768			100.0	100.0
	Streptococcus	31.685	31.813			100.0	100.0				Veillonellaceae [G-1]	0.001	0.006	0.029		42.3	59.5
	Veillonella	4.120	4.073			100.0	100.0
	Veillonellaceae [G-1]	0.001	0.005	0.032		26.9	48.6
Fusobacteria		6.916	4.773			100.0	100.0			Fusobacteria		6.050	4.729			100.0	100.0
	Fusobacterium	2.743	1.968			100.0	100.0				Fusobacterium	2.607	2.417			100.0	100.0
	Leptotrichia	4.171	2.802			100.0	100.0				Leptotrichia	3.441	2.310			100.0	100.0
	Leptotrichiaceae [G-1]	0.000	0.002			7.7	5.4				Leptotrichiaceae [G-1]	0.000	0.002			3.8	5.4
	Sneathia	0.002	0.001			3.8	5.4				Sneathia	0.002	0.001			3.8	5.4
Gracilibacteria (GN02)		0.001	0.002			19.2	45.9	0.029		Gracilibacteria (GN02)		0.001	0.001			19.2	37.8
	GN02 [G-1]	0.001	0.001			19.2	45.9	0.029			GN02 [G-1]	0.001	0.001			19.2	37.8
Proteobacteria		6.920	6.350			100.0	100.0			Proteobacteria		9.931	9.314			100.0	100.0
	Aggregatibacter	0.173	0.160			100.0	97.3				Aggregatibacter	0.187	0.156			100.0	97.3
	Campylobacter	0.418	0.445			100.0	100.0				Campylobacter	0.335	0.380			100.0	100.0
	Cardiobacterium	0.060	0.053			96.2	100.0				Cardiobacterium	0.043	0.042			100.0	100.0
	Desulfobulbus	0.000	0.001			3.8	8.1				Delftia	0.000	0.000			3.8	2.7
	Desulfomicrobium	0.000	0.000			0.0	2.7				Desulfobulbus	0.000	0.001			3.8	8.1
	Eikenella	0.015	0.016			92.3	91.9				Desulfovibrio	0.000	0.000			0.0	2.7
	Escherichia	0.000	0.001			0.0	8.1				Eikenella	0.011	0.011			88.5	94.6
	Haemophilus	3.747	3.630			100.0	100.0				Enterobacter	0.002	0.002			69.2	56.8
	Kingella	0.062	0.065			96.2	100.0				Escherichia	0.000	0.001			0.0	10.8
	Lautropia	0.079	0.095			96.2	94.6				Haemophilus	7.123	6.856			100.0	100.0
	Neisseria	2.352	1.877			100.0	100.0				Kingella	0.055	0.076			100.0	100.0
	Ottowia	0.003	0.002			26.9	21.6				Lautropia	0.067	0.084			96.2	97.3
	Pseudomonas	0.000	0.004			11.5	10.8				Neisseria	2.101	1.700			100.0	100.0
	Simonsiella	0.011	0.007			34.6	32.4				Ottowia	0.002	0.001			26.9	27.0
											Pseudomonas	0.000	0.001			3.8	8.1
											Simonsiella	0.006	0.004			34.6	37.8
Saccharibacteria (TM7		0.256	0.212			100.0	100.0			Saccharibacteria (TM7		0.194	0.176			100.0	100.0
	TM7 gsp	0.045	0.044			100.0	97.3				TM7 [G-1]	0.186	0.162			100.0	100.0
	TM7 [G-1]	0.202	0.150			100.0	100.0				TM7 [G-3]	0.003	0.003			61.5	59.5
	TM7 [G-2]	0.001	0.001			7.7	13.5				TM7 [G-5]	0.004	0.011			34.6	40.5
	TM7 [G-3]	0.004	0.003			65.4	51.4
	TM7 [G-5]	0.005	0.014			30.8	40.5
Spirochaetes		0.029	0.114	0.042		88.5	97.3			Spirochaetes		0.025	0.110	0.039		92.3	97.3
	Treponema	0.029	0.114	0.042		88.5	97.3				Treponema	0.025	0.110	0.039		92.3	97.3
SR1		0.081	0.024			80.8	78.4			SR1		0.069	0.017			80.8	78.4
	SR1 [G-1]	0.081	0.023			80.8	78.4				SR1 [G-1]	0.069	0.017			80.8	78.4
Synergistetes		0.001	0.006	0.044		15.4	35.1			Synergistetes		0.001	0.006	0.047		15.4	35.1
	Fretibacterium	0.000	0.006	0.044		15.4	35.1				Fretibacterium	0.001	0.006	0.047		15.4	35.1
gsp= Genus probe as defined at http://homings.forsyth.org/Genus%20probe%20list%20for%20website_v2.0.pdf

## Sheet: Supplementary table 2
Supplementary Table 2. Tooth biofilm detected phyla and genera by Illumina MiSeq sequencing. Mean abundance of phyla and genera in % of all sequences detected in tooth biofilm extracted DNA from 17-year old caries-free or caries diseased Swedish adolescents, and proportion (%) colonized, i.e. where a phylum or genus was detected (prevalence). Two different bioinformatic routes (ProbeSeq and QIIME…
Tooth biofilm
Illumina MiSeq ProbeSeq										Illumina MiSeq QIIME
		% of all sequences				% colonized adolescents						% of all sequences				% colonized adolescents
		(abundance)				(prevalence)						(abundance)				(prevalence)
Phylum/Genus		Caries-free	Caries	p-value		Caries- free	Caries	p-value		Phylum/Genus		Caries- free	Caries	p-value		Caries- free	Caries	p-value
Actinobacteria		26.087	20.813			100.0	100.0			Actinobacteria		27.905	22.476			100.0	100.0
	Actinobaculum	2.716	2.352	0.021		95.5	100.0				Actinobaculum	2.485	2.037	0.021		100.0	100.0
	Actinomyces	13.505	10.377			100.0	100.0				Actinomyces	15.758	12.040			100.0	100.0
	Atopobium	0.496	0.239			81.8	92.6				Atopobium	0.483	0.419			92.3	94.6
	Bifidobacterium	0.008	0.078			59.1	37.0				Bifidobacterium	0.008	0.073			61.5	51.4
	Corynebacterium	5.626	5.076			100.0	100.0				Corynebacterium	6.309	6.040			100.0	100.0
	Cryptobacterium	0.045	0.005			31.8	14.8				Cryptobacterium	0.049	0.005			46.2	40.5
	Olsenella	0.087	0.117			86.4	74.1				Olsenella	0.085	0.113			92.3	78.4
	Propionibacterium	0.006	0.003			50.0	25.9				Propionibacterium	0.003	0.002			42.3	45.9
	Rothia	2.156	2.454			100.0	100.0				Rothia	1.411	1.656			100.0	100.0
	Scardovia	0.250	0.111			47.6	63.0				Scardovia	0.200	0.084			50.0	63.0
	Slackia	0.003	0.007			27.3	22.2				Slackia	0.003	0.007			42.6	48.6
Bacteroidetes		16.883	16.633			100.0	100.0			Bacteroidetes		13.983	13.269			100.0	100.0
	Alloprevotella	0.723	1.808			90.9	88.9				Alloprevotella	0.520	1.370			92.3	92.6	94.600
	Bacteroidales [G-2]	0.990	0.827			77.3	85.2				Bacteroidales [G-2]	0.653	0.523			80.8	89.2
	Bacteroidetes [G-3]	0.000	0.020			4.5	22.2				Bacteroidetes [G-3]	0.000	0.018			19.2	40.5
	Bacteroidetes [G-5]	0.233	0.346			50.0	37.0				Bacteroidetes [G-5]	0.164	0.257			37.7	54.1
	Bergeyella	0.197	0.218			100.0	100.0				Bergeyella	0.134	0.158			100.0	100.0
	Capnocytophaga	1.664	1.933			100.0	100.0				Capnocytophaga	1.264	1.442			100.0	100.0
	Porphyromonas	1.157	1.046			95.5	88.9				Porphyromonas	1.040	0.829			96.2	97.3
	Prevotella	10.867	9.519			100.0	100.0				Prevotella	9.566	8.107			100.0	100.0
	Tannerella	1.053	0.915			95.5	100.0				Tannerella	0.642	0.565			96.2	100.0
Firmicutes		30.952	34.129			100.0	100.0			Firmicutes		25.142	27.455			100.0	100.0
	Abiotrophia	0.061	0.157			68.2	59.3				Abiotrophia	0.045	0.123			76.9	70.3
	Anaeroglobus	0.010	0.052	0.031		4.5	29.6	0.024			Anaeroglobus	0.009	0.125			19.2	48.6	0.024
	Bulleidia	0.000	0.016			0.0	14.8				Bulleidia	0.000	0.011			15.4	37.8
	Catonella	0.121	0.174			90.9	85.2				Catonella	0.096	0.131			92.3	89.2
	Centipeda	0.089	0.221			72.7	85.2				Centipeda	0.000	0.003			23.1	40.5
	Clostridiales [F-1][G-1]	0.000	0.008			0.0	7.4				Clostridiales [F-1][G-1]	0.000	0.004			15.4	32.4
	Dialister	0.832	0.784			95.5	92.6				Dialister	0.622	0.567			96.2	94.6
	Erysipelothrichaceae [G-1]	0.006	0.006			13.6	22.2				Erysipelothrichaceae [G-1]	0.003	0.004			26.9	43.2
	Filifactor	0.002	0.044			18.2	18.5				Filifactor	0.001	0.029			30.8	40.5
	Gemella	0.970	1.337			100.0	100.0				Gemella	0.678	0.922			100.0	100.0
	Granulicatella	0.531	0.387			100.0	100.0				Granulicatella	0.473	0.340			100.0	100.0
	Johnsonella	0.075	0.053			63.6	44.4				Johnsonella	0.051	0.034			69.2	62.2
	Lachnoanaerobaculum	0.661	0.779			100.0	100.0				Lachnoanaerobaculum	0.566	0.640			100.0	100.0
	Lachnospiraceae [G-2]	0.013	0.023			45.5	44.4				Lachnospiraceae [G-2]	0.007	0.017			46.2	58.8
	Lachnospiraceae [G-3]	0.132	0.100			72.7	70.4				Lachnospiraceae [G-5]	0.001	0.002			19.2	31.1
	Lachnospiraceae [G-5]	0.001	0.003			4.5	11.1				Lachnospiraceae [G-7]	0.002	0.003			34.6	45.9
	Lachnospiraceae [G-7]	0.002	0.005			18.2	25.9				Lachnospiraceae [G-8]	0.000	0.009	0.035		15.4	40.5	0.032
	Lachnospiraceae [G-8]	0.000	0.015	0.035		0.0	18.5	0.033			Lactobacillus	0.106	0.016			50.0	62.2
	Lactobacillus	0.132	0.014			68.2	59.3				Megasphaera	0.065	0.059			73.1	54.1
	Megasphaera	0.094	0.080			72.7	48.1				Mitsuokella	0.016	0.165			50.0	62.2
	Mitsuokella	0.028	0.231			40.9	48.1				Mogibacterium	0.025	0.053	0.036		73.1	89.2
	Mogibacterium	0.034	0.074	0.041		68.2	85.2				Mycoplasma	0.009	0.022			50.0	49.5
	Mycoplasma	0.013	0.035			40.9	25.9				Oribacterium	0.148	0.270			88.5	91.9
	Oribacterium	0.173	0.311			81.8	88.9				Parvimonas	0.071	0.189			84.6	89.2
	Parvimonas	0.120	0.321			86.4	85.2				Peptococcus	0.080	0.094			76.9	86.5
	Peptococcus	0.120	0.109			72.7	81.5				Peptostreptococcaceae [11][G-1]	0.010	0.033			53.8	64.9
	Peptostreptococcaceae	0.004	0.014			45.5	44.4				Peptostreptococcaceae [11][G-2]	0.000	0.002			19.2	37.8
	Peptostreptococcaceae [11][G-1]	0.014	0.047			45.5	51.9				Peptostreptococcaceae [11][G-4]	0.001	0.006			23.1	43.2
	Peptostreptococcaceae [11][G-2]	0.000	0.003			4.5	14.8				Peptostreptococcaceae [11][G-5]	0.000	0.013			15.4	29.7
	Peptostreptococcaceae [11][G-4]	0.001	0.010			9.1	22.2				Peptostreptococcaceae [11][G-6]	0.000	0.009			15.4	37.8
	Peptostreptococcaceae [11][G-5]	0.000	0.019			0.0	3.7				Peptostreptococcaceae [11][G-7]	0.128	0.164			80.8	83.8
	Peptostreptococcaceae [11][G-6]	0.000	0.018	0.035		0.0	18.5	0.033			Peptostreptococcaceae [11][G-9]	0.046	0.103			65.4	75.7
	Peptostreptococcaceae [11][G-7]	0.003	0.040			31.8	33.3				Peptostreptococcus	0.021	0.033			69.2	64.9
	Peptostreptococcaceae [11][G-9]	0.076	0.178			63.6	66.7				Selenomonas	2.265	2.096			100.0	100.0
	Peptostreptococcus	0.029	0.047			63.6	59.3				Shuttleworthia	0.013	0.034			46.2	45.9
	Ruminococcaceae [G-1]	0.444	0.266			81.8	74.1				Ruminococcaceae [G-1]	0.300	0.177			80.8	81.1
	Ruminococcaceae [G-2]	0.023	0.013			54.5	44.4				Ruminococcaceae [G-2]	0.012	0.007			50.0	40.5
	Selenomonas	2.394	1.783			100.0	100.0				Solobacterium	0.085	0.054			73.1	81.1
	Selenomonas & Centipeda	0.467	0.529			100.0	100.0				Stomatobaculum	0.129	0.102			76.9	78.4
	Shuttleworthia	0.019	0.047			36.4	25.9				Streptococcus	13.391	16.548			100.0	100.0
	Solobacterium	0.150	0.099			77.3	70.4				Veillonella	5.640	4.162			100.0	100.0
	Stomatobaculum	0.159	0.104			68.2	74.1				Veillonellaceae [G-1]	0.032	0.080			76.9	75.7
	Streptococcus	15.820	19.857			100.0	100.0
	Veillonella	7.084	5.423			100.0	100.0
	Veillonellaceae	0.009	0.012			50.0	59.3
	Veillonellaceae [G-1]	0.039	0.064			68.2	63.0
Fusobacteria		14.614	15.065			100.0	100.0			Fusobacteria		23.157	24.083			100.0	100.0
	Fusobacterium	3.152	3.578			100.0	100.0				Fusobacterium	10.246	11.850			100.0	100.0
	Leptotrichia	11.462	11.487			100.0	100.0				Leptotrichia	12.912	13.232			100.0	100.0
Gracilibacteria (GN02)		0.015	0.029			50.0	51.9			Gracilibacteria (GN02)		0.011	0.018			57.7	64.9
	GN02 [G-1]	0.015	0.029			50.0	51.9				GN02 [G-1]	0.011	0.018			57.7	64.9
Proteobacteria		8.968	9.483			100.0	100.0			Proteobacteria		7.794	8.435			100.0	100.0
	Aggregatibacter	1.312	1.319			100.0	92.6				Aggregatibacter	1.280	1.188			100.0	97.3
	Campylobacter	3.471	3.145			100.0	100.0				Campylobacter	2.955	2.989			100.0	100.0
	Cardiobacterium	1.359	1.086			95.5	100				Cardiobacterium	0.948	0.778			96.2	100.0
	Eikenella	0.115	0.169			95.5	100				Eikenella	0.090	0.094			92.3	100.0
	Haemophilus	1.195	1.371			100.0	96.3				Haemophilus	1.221	1.481			100.0	100.0
	Kingella	0.362	0.302			100.0	96.3				Kingella	0.344	0.326			100.0	97.3
	Lautropia	0.167	0.188			86.4	88.9				Lautropia	0.141	0.142			84.6	89.2
	Neisseria	0.981	1.594			95.5	92.6				Neisseria	0.810	1.404			100.0	94.6
	Ottowia	0.004	0.021			22.7	18.5				Ottowia	0.004	0.033			38.5	48.6
Saccharibacteria (TM7)		1.787	2.690			100.0	100.0			Saccharibacteria (TM7)		1.295	1.928			100.0	100.0
	TM7	0.553	0.527			100.0	88.9				TM7 [G-1]	1.201	1.317			100.0	100.0
	TM7 [G-1]	1.120	1.324			100.0	100.0				TM7 [G-3]	0.011	0.011			57.7	70.3
	TM7 [G-2]	0.006	0.062			9.1	18.5				TM7 [G-5]	0.083	0.600			46.2	48.6
	TM7 [G-3]	0.015	0.011			50.0	51.9
	TM7 [G-5]	0.094	0.764			36.4	40.7
Spirochaetes		0.524	1.440			86.4	100.0	0.048		Spirochaetes		0.476	1.200			86.4	96.3
	Treponema	0.524	1.440			86.4	100.0	0.048			Treponema	0.476	1.200			86.4	96.3
SR1		0.043	0.057			63.6	55.6			SR1		0.032	0.037			73.1	67.6
	SR1 [G-1]	0.045	0.055			63.6	55.6				SR1 [G-1]	0.032	0.037			73.1	67.6
Synergistetes		0.048	0.126			36.4	44.4			Synergistetes		0.030	0.100			46.2	56.8
	Fretibacterium	0.048	0.128			36.4	44.4				Fretibacterium	0.030	0.100			46.2	56.8

## Sheet: Supplementary table 3
Supplementary Table 3. Saliva detected species by Illumina MiSeq sequencing. Mean abundance of species/genus probes (groups of inseparable species) in % of all sequences detected in DNA extracted from chewing stimulated saliva from 17-year old caries-free or caries diseased Swedish adolescents, and proportion (%) colonized, i.e. where a species or phylotype was detected (prevalence). Mann-Whitney…
Chewing stimulated saliva
	% of all sequences			% colonized adolescents
	(abundance)			(prevalence)
Species/Phylotype/Genus probe	Caries free	Caries	p-		Caries free	Caries	p-value
			value
Abiotrophia defectiva	0.11	0.13			84.6	75.7
Actinobaculum sp. HOT183	0.09	0.12			88.5	97.3
Actinomyces Genus probe 2	0.00	0.00			26.9	40.5
Actinomyces Genus probe 3	0.81	0.57			100.0	100.0
Actinomyces Genus probe 4	1.99	1.43			100.0	100.0
Actinomyces cardiffensis	0.00	0.00			3.8	10.8
Actinomyces georgiae	0.00	0.00			38.5	37.8
Actinomyces gerencseriae	0.04	0.02			80.8	91.9
Actinomyces graevenitzii	1.05	0.78	0.044		100.0	89.2
Actinomyces israelii	0.01	0.01			26.9	43.2
Actinomyces johnsonii	0.01	0.00			69.2	54.1
Actinomyces massiliensis	0.03	0.01			100.0	94.6
Actinomyces meyeri	0.01	0.01			96.2	94.6
Actinomyces naeslundii	0.12	0.07			100.0	100.0
Actinomyces odontolyticus	0.23	0.30			100.0	100.0
Actinomyces radicidentis	0.00	0.00			23.1	16.2
Actinomyces timonensis	0.00	0.00			23.1	21.6
Actinomyces viscosus	0.00	0.00			61.5	59.5
Actinomyces sp. HOT169	0.00	0.00			11.5	18.9
Actinomyces sp. HOT170	0.00	0.01			61.5	64.9
Actinomyces sp. HOT171	0.00	0.00			76.9	56.8
Actinomyces sp. HOT172	0.93	0.66	0.026		100.0	100.0
Actinomyces sp. HOT175	0.02	0.01			50.0	54.1
Actinomyces sp. HOT178	0.01	0.01			80.8	75.7
Actinomyces sp. HOT181	0.09	0.15			96.2	100.0
Actinomyces sp. HOT414	0.00	0.00			23.1	21.6
Actinomyces sp. HOT448	0.06	0.15	0.034		61.5	86.5	0.024
Actinomyces sp. HOT525	0.00	0.00			23.1	27.0
Actinomyces sp. HOT848	0.01	0.00	0.047		19.2	45.9	0.026
Actinomyces sp. HOT877	0.04	0.09			57.7	56.8
Actinomyces sp. HOT896	0.00	0.00			34.6	29.7
Actinomyces sp. HOT897	0.00	0.00			38.5	32.4
Aggregatibacter Genus probe 1	0.05	0.07			88.5	91.9
Aggregatibacter Genus probe 2	0.02	0.03			61.5	64.9
Aggregatibacter actinomycetemcomitans	0.00	0.00			0.0	10.8
Aggregatibacter paraphrophilus	0.06	0.01			57.7	59.5
Aggregatibacter sp. HOT458	0.03	0.03			65.4	75.7
Aggregatibacter sp. HOT513	0.01	0.01			53.8	45.9
Alloprevotella Genus probe	0.26	0.16			100.0	100.0
Alloprevotella rava	0.04	0.03			65.4	64.9
Alloprevotella tannerae	0.09	0.67			88.5	89.2
Alloprevotella sp. HOT308	0.05	0.06			92.3	94.6
Alloprevotella sp. HOT473	0.17	0.10			88.5	78.4
Alloprevotella sp. HOT912	0.00	0.01			46.2	56.8
Alloprevotella sp. HOT914	0.28	0.15			100.0	97.3
Alloscardovia omnicolens	0.01	0.01			23.1	24.3
Anaeroglobus geminatus	0.00	0.01			3.8	18.9
Arcanobacterium haemolyticum	0.00	0.00			61.5	40.5
Atopobium Genus probe	0.10	0.11			100.0	100.0
Atopobium parvulum	0.07	0.03			100.0	100.0
Atopobium rimae	0.06	0.05	0.011		88.5	100.0	0.065
Atopobium sp. HOT199	0.00	0.00			7.7	16.2
Bacteroidales [G-2] sp. HOT274	0.05	0.08			73.1	91.9	0.049
Bacteroidetes [G-3] Genus probe	0.00	0.00			3.8	8.1
Bacteroidetes [G-3] sp. HOT280	0.00	0.00			0.0	5.4
Bacteroidetes [G-3] sp. HOT365	0.00	0.00			7.7	8.1
Bacteroidetes [G-3] sp. HOT503	0.00	0.00			3.8	8.1
Bacteroidetes [G-5] Genus probe	0.00	0.01			23.1	32.4
Bacteroidetes [G-5] sp. HOT505	0.01	0.01			15.4	16.2
Bacteroidetes [G-5] sp. HOT507	0.00	0.00			0.0	5.4
Bacteroidetes [G-5] sp. HOT511	0.01	0.01			34.6	43.2
Bergeyella sp. HOT322	0.11	0.08			100.0	100.0
Bergeyella sp. HOT900	0.00	0.00			38.5	45.9
Bergeyella sp. HOT907	0.00	0.00			53.8	64.9
Bifidobacterium Genus probe 1	0.00	0.00			3.8	8.1
Bifidobacterium dentium	0.01	0.01			30.8	32.4
Bifidobacterium longum	0.00	0.02	0.007		0.0	24.3	0.005
Bulleidia extructa	0.00	0.01			19.2	32.4
Campylobacter Genus probe 1	0.00	0.00			19.2	29.7
Campylobacter Genus probe 2	0.05	0.05			100.0	100.0
Campylobacter concisus	0.31	0.31			100.0	100.0
Campylobacter curvus	0.00	0.00			15.4	16.2
Campylobacter gracilis	0.03	0.06			96.2	100.0
Campylobacter sp. HOT044	0.02	0.02			65.4	64.9
Capnocytophaga Genus probe 2	0.01	0.01			92.3	86.5
Capnocytophaga Genus probe 3	0.00	0.00			69.2	73.0
Capnocytophaga gingivalis	0.01	0.01			84.6	75.7
Capnocytophaga granulosa	0.01	0.01			76.9	81.1
Capnocytophaga haemolytica	0.00	0.00			38.5	37.8
Capnocytophaga leadbetteri	0.01	0.01			76.9	75.7
Capnocytophaga ochracea	0.00	0.00	0.016		23.1	51.4	0.022
Capnocytophaga sputigena	0.01	0.01			73.1	91.9	0.049
Capnocytophaga sp. HOT332	0.00	0.00			23.1	27.0
Capnocytophaga sp. HOT335	0.00	0.00			15.4	13.5
Capnocytophaga sp. HOT336	0.00	0.00			7.7	24.3
Capnocytophaga sp. HOT338	0.00	0.00			46.2	56.8
Capnocytophaga sp. HOT863	0.00	0.00			15.4	8.1
Capnocytophaga sp. HOT864	0.00	0.00			11.5	29.7
Capnocytophaga sp. HOT902	0.00	0.00			15.4	21.6
Capnocytophaga sp. HOT903	0.00	0.00			19.2	10.8
Cardiobacterium Genus probe	0.02	0.01			92.3	89.2
Cardiobacterium hominis	0.03	0.03			96.2	94.6
Cardiobacterium valvarum	0.01	0.01			80.8	75.7
Catonella Genus probe	0.16	0.13			100.0	100.0
Catonella sp. HOT451	0.00	0.00	0.033		0.0	16.2	0.034
Centipeda periodontii	0.00	0.01			46.2	64.9
Clostridiales [F-1][G-1] sp. HOT093	0.00	0.00	0.020		0.0	18.9	0.019
Corynebacterium Genus probe	0.03	0.02			100.0	89.2
Corynebacterium diphtheriae	0.00	0.00			46.2	37.8
Corynebacterium durum	0.08	0.09			100.0	94.6
Corynebacterium matruchotii	0.12	0.18			100.0	100.0
Cryptobacterium curtum	0.00	0.00			42.3	64.9
Desulfobulbus sp. HOT041	0.00	0.00			3.8	8.1
Desulfomicrobium orale	0.00	0.00			0.0	2.7
Dialister Genus probe 1	0.00	0.00	0.046		7.7	27.0	0.051
Dialister Genus probe 2	0.00	0.00	0.037		50.0	70.3
Dialister invisus	0.10	0.22	0.044		100.0	97.3
Dialister micraerophilus	0.00	0.01			19.2	32.4
Dialister pneumosintes	0.01	0.02			42.3	54.1
Dialister sp. HOT502	0.01	0.01			19.2	32.4
Eikenella corrodens	0.02	0.02			92.3	91.9
Eikenella sp. HOT011	0.00	0.00			3.8	10.8
Erysipelothrichaceae [G-1] sp. HOT904	0.00	0.00			0.0	13.5
Erysipelothrichaceae [G-1] sp. HOT905	0.00	0.00			19.2	40.5
Escherichia Genus probe	0.00	0.00			0.0	8.1
Eubacterium Genus probe 1	0.01	0.01			100.0	91.9
Eubacterium brachy	0.01	0.03	0.034		69.2	86.5
Eubacterium infirmum	0.00	0.01	0.012		65.4	81.1
Eubacterium nodatum	0.00	0.00	0.033		0.0	16.2	0.034
Eubacterium saphenum	0.00	0.00			7.7	10.8
Eubacterium sulci	0.20	0.18			100.0	97.3
Eubacterium yurii	0.00	0.00			11.5	24.3
Filifactor Genus probe	0.00	0.00			7.7	13.5
Filifactor alocis	0.00	0.02			26.9	32.4
Fretibacterium Genus probe 3	0.00	0.00			3.8	18.9
Fretibacterium fastidiosum	0.00	0.00	0.016		7.7	32.4	0.019
Fretibacterium sp. HOT360	0.00	0.00			7.7	16.2
Fusobacterium Genus probe 1	0.00	0.00			15.4	8.1
Fusobacterium Genus probe 2	0.02	0.04			96.2	97.3
Fusobacterium Genus probe 3	0.01	0.02			92.3	89.2
Fusobacterium Genus probe 4	0.45	0.58			100.0	100.0
Fusobacterium necrophorum	0.03	0.01			11.5	16.2
Fusobacterium nucleatum ss. animalis	0.00	0.00			65.4	45.9
Fusobacterium nucleatum ss. nucleatum	0.01	0.04	0.007		88.5	97.3
Fusobacterium nucleatum ss. polymorphum	0.00	0.00			57.7	48.6
Fusobacterium nucleatum ss. vincentii	0.00	0.00			34.6	54.1
Fusobacterium periodonticum	2.22	1.28	0.047		100.0	100.0
Fusobacterium sp. HOT205	0.00	0.00			7.7	18.9
Gardnerella vaginalis	0.00	0.00			3.8	0.0
Gemella Genus probe	0.35	0.25			100.0	100.0
Gemella bergeri	0.00	0.01			3.8	16.2
Gemella haemolysans	1.00	0.84			100.0	100.0
Gemella morbillorum	0.12	0.09			100.0	100.0
Gemella sanguinis	2.88	3.52			100.0	100.0
GN02 [G-1] sp. HOT871	0.00	0.00			3.8	13.5
GN02 [G-1] sp. HOT872	0.00	0.00			15.4	32.4
Granulicatella Genus probe	3.04	3.91			100.0	100.0
Granulicatella elegans	0.15	0.11			100.0	89.2
Haemophilus Genus probe 2	0.01	0.01			76.9	62.2
Haemophilus Genus probe 3	0.16	0.08			92.3	94.6
Haemophilus parahaemolyticus	0.05	0.05			61.5	78.4
Haemophilus parainfluenzae	3.52	3.47			100.0	100.0
Haemophilus sp. HOT035	0.01	0.02			23.1	29.7
Johnsonella ignava	0.00	0.00	0.676		42.3	48.6
Johnsonella sp. HOT166	0.00	0.00			0.0	16.2	0.034
Kingella Genus probe 1	0.01	0.02			53.8	51.4
Kingella Genus probe 2	0.00	0.00			19.2	10.8
Kingella oralis	0.04	0.04			96.2	100.0
Kingella sp. HOT459	0.01	0.01			53.8	45.9
Lachnoanaerobaculum Genus probe	0.01	0.01			84.6	89.2
Lachnoanaerobaculum orale	0.14	0.17			96.2	100.0
Lachnoanaerobaculum saburreum	0.02	0.02			96.2	94.6
Lachnoanaerobaculum umeaense	0.18	0.15			96.2	100.0
Lachnoanaerobaculum sp. HOT083	0.01	0.00			34.6	16.2
Lachnospiraceae [G-2] sp. HOT088	0.00	0.00			26.9	16.2
Lachnospiraceae [G-2] sp. HOT096	0.02	0.03			80.8	56.8	0.041
Lachnospiraceae [G-3] sp. HOT100	0.01	0.00			65.4	64.9
Lachnospiraceae [G-5] sp. HOT455	0.04	0.02			92.3	67.6	0.019
Lachnospiraceae [G-8] sp. HOT500	0.00	0.01			15.4	29.7
Lactobacillus Genus probe 1	0.01	0.01			11.5	18.9
Lactobacillus Genus probe 2	0.00	0.00			0.0	5.4
Lactobacillus Genus probe 3	0.01	0.01			88.5	86.5
Lactobacillus Genus probe 4	0.00	0.00			7.7	10.8
Lactobacillus Genus probe 5	0.01	0.00			19.2	13.5
Lactobacillus fermentum	0.00	0.00			19.2	8.1
Lactobacillus salivarius	0.00	0.00			26.9	13.5
Lactococcus lactis	0.01	0.00			19.2	10.8
Lautropia mirabilis	0.08	0.09			96.2	94.6
Leptotrichia Genus probe 3	0.48	0.21			96.2	94.6
Leptotrichia Genus probe 4	0.06	0.05			100.0	97.3
Leptotrichia goodfellowii	0.01	0.02			96.2	83.8
Leptotrichia hongkongensis	0.07	0.07			100.0	100.0
Leptotrichia shahii	0.04	0.04			76.9	83.8
Leptotrichia wadei	0.10	0.08			92.3	97.3
Leptotrichia sp. HOT212	0.01	0.01			69.2	83.8
Leptotrichia sp. HOT215	0.18	0.11			100.0	94.6
Leptotrichia sp. HOT218	0.30	0.32			42.3	51.4
Leptotrichia sp. HOT219	0.01	0.00			50.0	54.1
Leptotrichia sp. HOT221	0.55	0.75			84.6	94.6
Leptotrichia sp. HOT223	0.02	0.02			76.9	81.1
Leptotrichia sp. HOT392	0.01	0.01			65.4	73.0
Leptotrichia sp. HOT417	2.34	1.09			96.2	100.0
Leptotrichia sp. HOT463	0.00	0.00			11.5	18.9
Leptotrichia sp. HOT498	0.01	0.03	0.026		42.3	75.7	0.008
Leptotrichia sp. HOT879	0.00	0.00	0.022		61.5	40.5
Leptotrichiaceae [G-1] sp. HOT210	0.00	0.00			7.7	5.4
Megasphaera micronuciformis	0.26	0.28			96.2	97.3
Megasphaera sp. HOT123	0.00	0.00			3.8	8.1
Mitsuokella sp. HOT521	0.01	0.01			30.8	35.1
Mogibacterium Genus probe	0.21	0.19			100.0	100.0
Mogibacterium timidum	0.00	0.00	0.045		3.8	21.6	0.048
Mycoplasma faucium	0.00	0.01			3.8	13.5
Mycoplasma orale	0.00	0.00	0.009		42.3	13.5	0.011
Mycoplasma salivarium	0.00	0.00			34.6	43.2
Neisseria Genus probe 1	0.00	0.00			11.5	13.5
Neisseria Genus probe 2	1.41	1.22			100.0	100.0
Neisseria bacilliformis	0.00	0.00			34.6	51.4
Neisseria elongata	0.04	0.04			88.5	91.9
Neisseria flavescens	0.81	0.50			96.2	83.8
Neisseria meningitidis	0.00	0.00			26.9	32.4
Neisseria pharyngis	0.07	0.03			53.8	40.5
Neisseria sicca	0.00	0.00			11.5	18.9
Neisseria subflava	0.01	0.09			7.7	5.4
Neisseria sp. HOT499	0.00	0.00			15.4	10.8
Olsenella Genus probe	0.00	0.00			3.8	13.5
Olsenella uli	0.00	0.00			3.8	10.8
Olsenella sp. HOT807	0.00	0.00			46.2	64.9
Oribacterium Genus probe	0.02	0.02			96.2	97.3
Oribacterium sinus	0.38	0.39			96.2	100.0
Oribacterium sp. HOT102	0.00	0.00			0.0	5.4
Oribacterium sp. HOT108	0.24	0.25			100.0	100.0
Ottowia sp. HOT894	0.00	0.00			26.9	21.6
Parascardovia denticolens	0.00	0.00			0.0	13.5
Parvimonas Genus probe	0.09	0.06			84.6	100.0	0.025
Parvimonas micra	0.06	0.05			73.1	91.9	0.049
Parvimonas sp. HOT110	0.00	0.00			30.8	13.5
Peptococcus sp. HOT167	0.08	0.11			80.8	100.0	0.009
Peptoniphilus Genus probe	0.00	0.00			7.7	5.4
Peptoniphilus sp. HOT836	0.00	0.00			15.4	21.6
Peptostreptococcaceae [11][G-2] sp. HOT091	0.00	0.01			42.3	35.1
Peptostreptococcaceae [11][G-4] sp. HOT369	0.00	0.00			7.7	16.2
Peptostreptococcaceae [11][G-7] sp. HOT081	0.00	0.00			11.5	29.7
Peptostreptococcaceae [11][G-7] sp. HOT106	0.05	0.02			34.6	35.1
Peptostreptococcus Genus probe	0.01	0.00			80.8	67.6
Peptostreptococcus stomatis	0.21	0.16			100.0	91.9
Porphyromonas Genus probe 1	0.01	0.00			30.8	32.4
Porphyromonas Genus probe 2	0.03	0.02			88.5	94.6
Porphyromonas catoniae	0.01	0.01			61.5	62.2
Porphyromonas endodontalis	0.01	0.04	0.037		34.6	56.8
Porphyromonas gingivalis	0.00	0.01	0.028		3.8	24.3	0.028
Porphyromonas uenonis	0.00	0.00			11.5	10.8
Porphyromonas sp. HOT275	0.01	0.01			50.0	54.1	0.475
Porphyromonas sp. HOT277	0.00	0.00			15.4	21.6
Porphyromonas sp. HOT278	0.01	0.00	0.009		73.1	45.9	0.029
Porphyromonas sp. HOT279	0.86	0.58			100.0	100.0
Porphyromonas sp. HOT395	0.00	0.00			11.5	10.8
Prevotella Genus probe 1	0.81	0.73			100.0	100.0
Prevotella Genus probe 2	0.08	0.18			100.0	100.0
Prevotella baroniae	0.01	0.00			11.5	10.8
Prevotella buccae	0.00	0.00			30.8	37.8
Prevotella dentalis	0.00	0.00			0.0	13.5
Prevotella denticola	0.07	0.09			76.9	81.1
Prevotella enoeca	0.00	0.00			7.7	18.9
Prevotella fusca	0.00	0.03			7.7	13.5
Prevotella histicola	1.09	1.06			96.2	100.0
Prevotella intermedia	0.03	0.06			23.1	29.7
Prevotella loescheii	0.00	0.00			7.7	27.0	0.051
Prevotella maculosa	0.01	0.03	0.034		92.3	97.3
Prevotella marshii	0.00	0.00			7.7	13.5
Prevotella melaninogenica	11.15	12.04			100.0	100.0
Prevotella micans	0.00	0.01	0.026		38.5	59.5
Prevotella multiformis	0.00	0.00			0.0	8.1
Prevotella nigrescens	0.20	0.69			96.2	97.3
Prevotella oralis	0.00	0.00			11.5	13.5
Prevotella oris	0.13	0.31			100.0	100.0
Prevotella oulorum	0.05	0.07			96.2	100.0
Prevotella pallens	1.01	0.77			100.0	100.0
Prevotella pleuritidis	0.02	0.03			38.5	59.5
Prevotella saccharolytica	0.00	0.01			65.4	78.4
Prevotella salivae	1.24	1.19			100.0	100.0
Prevotella scopos	0.43	0.21			65.4	64.9
Prevotella shahii	0.02	0.02			53.8	45.9
Prevotella veroralis	0.14	0.22			80.8	70.3
Prevotella sp. HOT292	0.00	0.00			38.5	32.4
Prevotella sp. HOT300	0.02	0.04			69.2	78.4
Prevotella sp. HOT301	0.00	0.00	0.025		11.5	35.1	0.031
Prevotella sp. HOT304	0.00	0.01			0.0	13.5
Prevotella sp. HOT305	0.02	0.03			69.2	67.6
Prevotella sp. HOT306	0.00	0.00			26.9	21.6
Prevotella sp. HOT309	0.12	0.09			76.9	89.2
Prevotella sp. HOT315	0.00	0.00			57.7	45.9
Prevotella sp. HOT317	0.02	0.03			73.1	86.5
Prevotella sp. HOT396	0.01	0.01			53.8	48.6
Prevotella sp. HOT443	0.00	0.00			23.1	18.9
Prevotella sp. HOT472	0.01	0.01			73.1	78.4
Prevotella sp. HOT475	0.00	0.00			23.1	16.2
Prevotella sp. HOT526	0.00	0.01			3.8	10.8
Prevotella sp. HOT820	0.00	0.00			3.8	2.7
Pseudomonas Genus probe	0.00	0.00			11.5	10.8
Rothia Genus probe	0.51	0.48			100.0	100.0
Rothia aeria	0.18	0.20			100.0	100.0
Rothia dentocariosa	0.64	0.47			100.0	100.0
Rothia mucilaginosa	11.96	13.36			100.0	100.0
Ruminococcaceae [G-1] sp. HOT075	0.08	0.03	0.046		88.5	86.5
Ruminococcaceae [G-2] sp. HOT085	0.06	0.03	0.037		96.2	89.2
Ruminococcaceae [G-3] sp. HOT381	0.00	0.00			11.5	13.5
Scardovia Genus probe	0.01	0.02			53.8	73.0
Scardovia wiggsiae	0.18	0.17	0.040		65.4	100.0	0.000
Selenomonas Genus probe 1	0.00	0.00	0.008		7.7	40.5	0.003
Selenomonas Genus probe 2	0.00	0.00			50.0	62.2
Selenomonas & Centipeda Genus probe	0.01	0.02			84.6	86.5
Selenomonas artemidis	0.00	0.00			57.7	59.5
Selenomonas dianae	0.00	0.01			61.5	62.2
Selenomonas flueggei	0.00	0.00	0.029		26.9	51.4	0.046
Selenomonas noxia	0.02	0.02			92.3	81.1
Selenomonas sputigena	0.00	0.00			65.4	54.1
Selenomonas sp. HOT134	0.00	0.00			53.8	54.1
Selenomonas sp. HOT136	0.03	0.02			73.1	78.4
Selenomonas sp. HOT137	0.00	0.00			26.9	40.5
Selenomonas sp. HOT138	0.00	0.00			80.8	81.1
Selenomonas sp. HOT146	0.00	0.01			61.5	59.5
Selenomonas sp. HOT149	0.08	0.09			100.0	97.3
Selenomonas sp. HOT478	0.02	0.02			73.1	59.5
Shuttleworthia satelles	0.00	0.01			42.3	56.8
Simonsiella muelleri	0.01	0.01			34.6	32.4
Slackia exigua	0.00	0.00			42.3	35.1
Sneathia amnionii	0.00	0.00			3.8	5.4
Solobacterium moorei	0.46	0.44			100.0	100.0
SR1 Genus probe	0.00	0.00			46.2	37.8
SR1 [G-1] sp. HOT345	0.01	0.01			50.0	62.2
SR1 [G-1] sp. HOT874	0.00	0.00			57.7	37.8
SR1 [G-1] sp. HOT875	0.06	0.01			50.0	43.2
Staphylococcus Genus probe 3	0.00	0.00			53.8	40.5
Stomatobaculum longum	0.23	0.20			92.3	97.3
Stomatobaculum sp. HOT097	0.40	0.32			92.3	89.2
Streptococcus Genus probe 1	0.65	0.62			100.0	100.0
Streptococcus Genus probe 2	0.00	0.00			50.0	43.2
Streptococcus Genus probe 3	0.08	0.09			100.0	97.3
Streptococcus Genus probe 4	29.70	29.50			100.0	100.0
Streptococcus agalactiae	0.00	0.00			11.5	2.7
Streptococcus anginosus	0.07	0.09			69.2	78.4
Streptococcus constellatus	0.04	0.03			53.8	70.3
Streptococcus cristatus	0.00	0.00			42.3	51.4
Streptococcus downei	0.00	0.00			0.0	2.7
Streptococcus intermedius	0.12	0.08			100.0	97.3
Streptococcus mutans	0.06	0.17	0.000		76.9	100.0	0.003
Streptococcus parasanguinis II	0.03	0.03			100.0	100.0
Streptococcus pyogenes	0.00	0.00			3.8	8.1
Streptococcus sanguinis	0.79	1.02			100.0	100.0
Streptococcus sobrinus	0.00	0.01			11.5	27.0
Streptococcus sp. HOT064	0.07	0.07			100.0	100.0
Streptococcus sp. HOT066	0.03	0.03			100.0	100.0
Streptococcus sp. HOT068	0.01	0.01			100.0	91.9
Streptococcus sp. HOT431	0.03	0.03			100.0	100.0
Streptococcus sp. HOT486	0.02	0.01			100.0	100.0
Streptococcus sp. HOT487	0.00	0.00			53.8	59.5
Tannerella Genus probe	0.00	0.00			34.6	51.4
Tannerella forsythia	0.00	0.01			30.8	45.9
Tannerella sp. HOT286	0.02	0.04			96.2	91.9
Tannerella sp. HOT808	0.01	0.01			57.7	43.2
Tannerella sp. HOT916	0.00	0.01			50.0	56.8
TM7 Genus probe	0.04	0.04			100.0	97.3
TM7 [G-1] sp. HOT346	0.01	0.02			65.4	73.0
TM7 [G-1] sp. HOT347	0.00	0.00	0.047		61.5	43.2
TM7 [G-1] sp. HOT348	0.00	0.01			69.2	67.6
TM7 [G-1] sp. HOT349	0.00	0.00			23.1	35.1
TM7 [G-1] sp. HOT352	0.18	0.11			100.0	89.2
TM7 [G-1] sp. HOT353	0.00	0.01			46.2	62.2
TM7 [G-2] sp. HOT350	0.00	0.00			7.7	13.5
TM7 [G-3] sp. HOT351	0.00	0.00			65.4	51.4
TM7 [G-5] sp. HOT437	0.00	0.01			30.8	40.5
Treponema Genus probe 1	0.00	0.00			11.5	27.0
Treponema Genus probe 2	0.01	0.01			61.5	64.9
Treponema Genus probe 3	0.00	0.00	0.042		7.7	27.0	0.051
Treponema Genus probe 4	0.00	0.00			7.7	24.3
Treponema Genus probe 6	0.01	0.02	0.046		69.2	83.8
Treponema denticola	0.00	0.02			30.8	51.4
Treponema lecithinolyticum	0.00	0.00	0.018		19.2	45.9	0.026
Treponema maltophilum	0.00	0.00			23.1	35.1
Treponema putidum	0.00	0.00	0.027		0.0	8.1
Treponema socranskii	0.00	0.02			50.0	73.0	0.055
Treponema sp. HOT226	0.00	0.00	0.015		3.8	27.0	0.016
Treponema sp. HOT235	0.00	0.00			0.0	5.4
Treponema sp. HOT238	0.00	0.00			3.8	16.2
Treponema sp. HOT247	0.00	0.00			11.5	24.3
Treponema sp. HOT254	0.00	0.00			3.8	5.4
Treponema sp. HOT256	0.00	0.00			0.0	5.4
Treponema sp. HOT257	0.00	0.01			15.4	32.4
Treponema sp. HOT258	0.00	0.00			3.8	13.5
Treponema sp. HOT262	0.00	0.00			19.2	24.3
Treponema sp. HOT268	0.00	0.00			15.4	10.8
Treponema sp. HOT270	0.00	0.00			3.8	13.5
Treponema sp. HOT508	0.00	0.00			3.8	8.1
Veillonella Genus probe 1	0.09	0.15			100.0	97.3
Veillonella Genus probe 2	1.15	1.06			100.0	100.0
Veillonella atypica	1.62	1.72			100.0	100.0
Veillonella denticariosi	0.07	0.10			92.3	94.6
Veillonella dispar	0.20	0.26			100.0	100.0
Veillonella parvula	0.14	0.12			100.0	100.0
Veillonella rogosae	0.80	0.59			100.0	94.6
Veillonella sp. HOT780	0.03	0.02			100.0	81.1	0.019
Veillonella sp. HOT917	0.01	0.04			26.9	21.6
Veillonellaceae Genus probe 3	0.00	0.00			7.7	24.3
Veillonellaceae [G-1] sp. HOT129	0.00	0.00			7.7	8.1
Veillonellaceae [G-1] sp. HOT155	0.00	0.00	0.015		19.2	45.9	0.026

## Sheet: Supplementary table 4
Supplementary Table 4. Tooth biofilm detected species/phylotypes by Illumia Miseq sequencing. Mean abundance of species/genus probes (groups of inseparable species) in % of all sequences detected in tooth biofilm extracted DNA from 17-year old caries-free or caries diseased Swedish adolescents, and proportion (%) colonized, i.e. where a phylum or genus was detected (prevalence). Mann-Whitney U te…
Tooth biofilm
	% of all sequences			% colonized adolescents
	(abundance)			(prevalence)
Species/Phylotype/Genus probe	Caries- free	Caries	p-value		Caries- free	Caries	p-value
Abiotrophia defectiva	0.061	0.157			68.2	59.3
Actinobaculum sp. HOT183	2.716	2.352	0.021		95.5	100.0
Actinomyces Genus probe 1	0.003	0.001	0.039		36.4	11.1	0.035
Actinomyces Genus probe 2	0.013	0.007			50.0	48.1
Actinomyces Genus probe 3	1.947	1.989			100.0	100.0
Actinomyces Genus probe 4	0.605	0.189	0.024		100.0	100.0
Actinomyces georgiae	0.017	0.051			31.8	33.3
Actinomyces gerencseriae	2.707	1.254			95.5	96.3
Actinomyces graevenitzii	0.002	0.000	0.017		27.3	3.7	0.019
Actinomyces israelii	0.304	0.838			45.5	48.1
Actinomyces johnsonii	0.113	0.122			68.2	55.6
Actinomyces massiliensis	0.670	0.397	0.038		100.0	100.0
Actinomyces meyeri	0.038	0.050			86.4	77.8
Actinomyces naeslundii	2.254	0.991	0.020		100.0	96.3
Actinomyces odontolyticus	0.009	0.007			31.8	25.9
Actinomyces timonensis	0.012	0.004			31.8	22.2
Actinomyces viscosus	0.002	0.003			31.8	37.0
Actinomyces sp. HOT169	0.004	0.004			45.5	37.0
Actinomyces sp. HOT170	0.244	0.183			72.7	81.5
Actinomyces sp. HOT171	0.061	0.071			72.7	77.8
Actinomyces sp. HOT172	0.004	0.002			54.5	29.6
Actinomyces sp. HOT175	0.403	0.058			59.1	40.7
Actinomyces sp. HOT178	0.712	0.432			95.5	88.9
Actinomyces sp. HOT181	0.001	0.002			22.7	29.6
Actinomyces sp. HOT414	0.093	0.050			54.5	55.6
Actinomyces sp. HOT448	2.531	3.328			72.7	81.5
Actinomyces sp. HOT525	0.042	0.064			45.5	44.4
Actinomyces sp. HOT848	0.045	0.078			45.5	48.1
Actinomyces sp. HOT877	0.015	0.012			40.9	33.3
Actinomyces sp. HOT896	0.319	0.043			40.9	33.3
Actinomyces sp. HOT897	0.336	0.145			63.6	51.9
Aggregatibacter Genus probe 1	0.568	0.613			90.9	81.5
Aggregatibacter Genus probe 2	0.355	0.182			50.0	63.0
Aggregatibacter paraphrophilus	0.117	0.161			45.5	37.0
Aggregatibacter sp. HOT458	0.215	0.316			72.7	66.7
Aggregatibacter sp. HOT512	0.008	0.004			31.8	29.6
Aggregatibacter sp. HOT513	0.049	0.044			59.1	33.3
Alloprevotella Genus probe	0.105	0.196			77.3	66.7
Alloprevotella rava	0.007	0.026			31.8	37.0
Alloprevotella tannerae	0.422	1.447			63.6	74.1
Alloprevotella sp. HOT308	0.004	0.002			31.8	14.8
Alloprevotella sp. HOT473	0.037	0.057			31.8	33.3
Alloprevotella sp. HOT912	0.068	0.044			31.8	37.0
Alloprevotella sp. HOT914	0.080	0.036			72.7	48.1
Anaeroglobus geminatus	0.010	0.052	0.031		4.5	29.6	0.024
Atopobium Genus probe	0.136	0.109			81.8	81.5
Atopobium parvulum	0.213	0.044			72.7	81.5
Atopobium rimae	0.143	0.063			59.1	63.0
Atopobium sp. HOT199	0.005	0.023			9.1	11.1
Bacteroidales [G-2] sp. HOT274	0.990	0.827			77.3	85.2
Bacteroidetes [G-3] Genus probe	0.000	0.002			0.0	14.8
Bacteroidetes [G-3] sp. HOT280	0.000	0.008			0.0	7.4
Bacteroidetes [G-3] sp. HOT365	0.000	0.008			0.0	11.1
Bacteroidetes [G-3] sp. HOT503	0.000	0.002			4.5	3.7
Bacteroidetes [G-5] Genus probe	0.050	0.106			45.5	22.2
Bacteroidetes [G-5] sp. HOT505	0.058	0.167			18.2	18.5
Bacteroidetes [G-5] sp. HOT507	0.000	0.022			0.0	3.7
Bacteroidetes [G-5] sp. HOT511	0.125	0.051			36.4	25.9
Bergeyella sp. HOT322	0.110	0.129			100.0	100.0
Bergeyella sp. HOT900	0.024	0.026			63.6	48.1
Bergeyella sp. HOT907	0.063	0.064			63.6	70.4
Bifidobacterium Genus probe 1	0.002	0.003			31.8	25.9
Bifidobacterium dentium	0.005	0.057			22.7	14.8
Bifidobacterium longum	0.001	0.019			22.7	7.4
Bulleidia extructa	0.000	0.016			0.0	14.8
Campylobacter Genus probe 1	0.012	0.022			63.6	70.4
Campylobacter Genus probe 2	0.644	0.625			100.0	100.0
Campylobacter concisus	0.224	0.328			95.5	100.0
Campylobacter curvus	0.037	0.068			40.9	51.9
Campylobacter gracilis	2.553	2.095			100.0	100.0
Campylobacter sp. HOT044	0.002	0.008			18.2	29.6
Capnocytophaga Genus probe 1	0.005	0.016	0.010		31.8	74.1	0.003
Capnocytophaga Genus probe 2	0.480	0.418			100.0	100.0
Capnocytophaga Genus probe 3	0.064	0.175			90.9	88.9
Capnocytophaga gingivalis	0.058	0.145			90.9	81.5
Capnocytophaga granulosa	0.235	0.362			81.8	85.2
Capnocytophaga haemolytica	0.191	0.092			54.5	55.6
Capnocytophaga leadbetteri	0.278	0.215			100.0	92.6
Capnocytophaga ochracea	0.003	0.022			22.7	14.8
Capnocytophaga sputigena	0.106	0.122			77.3	81.5
Capnocytophaga sp. HOT323	0.001	0.002			13.6	18.5
Capnocytophaga sp. HOT332	0.068	0.120			31.8	40.7
Capnocytophaga sp. HOT335	0.036	0.070			31.8	33.3
Capnocytophaga sp. HOT336	0.018	0.022			31.8	37.0
Capnocytophaga sp. HOT338	0.014	0.055			59.1	63.0
Capnocytophaga sp. HOT412	0.005	0.001			4.5	7.4
Capnocytophaga sp. HOT863	0.005	0.018			13.6	25.9
Capnocytophaga sp. HOT864	0.027	0.029			27.3	40.7
Capnocytophaga sp. HOT902	0.032	0.029			36.4	66.7	0.035
Capnocytophaga sp. HOT903	0.038	0.024			31.8	33.3
Cardiobacterium Genus probe	0.292	0.325			90.9	96.3
Cardiobacterium hominis	0.733	0.570			95.5	96.3
Cardiobacterium valvarum	0.334	0.190			90.9	85.2
Catonella Genus probe	0.121	0.168			90.9	85.2
Catonella sp. HOT451	0.000	0.007			9.1	18.5
Centipeda periodontii	0.089	0.221			72.7	85.2
Clostridiales [F-1][G-1] sp. HOT093	0.000	0.008			0.0	7.4
Corynebacterium Genus probe	0.278	0.261			100.0	100.0
Corynebacterium diphtheriae	0.080	0.084			59.1	48.1
Corynebacterium durum	0.516	0.459			95.5	77.8
Corynebacterium matruchotii	4.707	4.267			100.0	100.0
Cryptobacterium curtum	0.045	0.005			31.8	14.8
Dialister Genus probe 1	0.000	0.003	0.011		0.0	25.9	0.010
Dialister Genus probe 2	0.014	0.011			40.9	51.9
Dialister invisus	0.695	0.629			90.9	92.6
Dialister micraerophilus	0.003	0.014			9.1	18.5
Dialister pneumosintes	0.009	0.088			31.8	40.7
Dialister sp. HOT119	0.002	0.005			9.1	3.7
Dialister sp. HOT502	0.110	0.034			13.6	22.2
Eikenella corrodens	0.115	0.169			95.5	100.0
Erysipelothrichaceae [G-1] sp. HOT905	0.006	0.006			13.6	22.2
Eubacterium Genus probe 1	0.004	0.014			45.5	44.4
[Eubacterium] infirmum	0.014	0.047			45.5	51.9
[Eubacterium] brachy	0.076	0.178			63.6	66.7
[Eubacterium] saphenum	0.000	0.019			0.0	3.7
[Eubacterium] nodatum	0.000	0.018	0.035		0.0	18.5	0.033
[Eubacterium] yurii	0.002	0.029			22.7	18.5
Filifactor alocis	0.002	0.044			18.2	18.5
Fretibacterium Genus probe 3	0.008	0.027			27.3	37.0
Fretibacterium fastidiosum	0.016	0.073			22.7	33.3
Fretibacterium sp. HOT360	0.025	0.024			27.3	25.9
Fretibacterium sp. HOT361	0.000	0.003			0.0	7.4
Fusobacterium Genus probe 1	0.011	0.002	0.042		40.9	14.8	0.040
Fusobacterium Genus probe 2	0.360	0.448			100.0	96.3
Fusobacterium Genus probe 3	0.513	0.450			95.5	96.3
Fusobacterium Genus probe 4	1.925	2.293			100.0	100.0
Fusobacterium nucleatum subsp. animalis	0.019	0.021			86.4	88.9
Fusobacterium nucleatum subsp. nucleatum	0.025	0.045			86.4	77.8
Fusobacterium nucleatum subsp. polymorphum	0.010	0.017			68.2	81.5
Fusobacterium nucleatum subsp. vincentii	0.009	0.011			77.3	77.8
Fusobacterium periodonticum	0.275	0.287			95.5	100.0
Fusobacterium sp. HOT205	0.005	0.006			68.2	51.9
Gemella Genus probe	0.354	0.680			100.0	96.3
Gemella bergeri	0.000	0.059			0.0	7.4
Gemella haemolysans	0.057	0.064			90.9	88.9
Gemella morbillorum	0.545	0.526			90.9	96.3
Gemella sanguinis	0.014	0.008			59.1	55.6
GN02 [G-1] sp. HOT871	0.008	0.014			22.7	25.9
GN02 [G-1] sp. HOT872	0.006	0.015			31.8	37.0
Granulicatella Genus probe	0.517	0.374			100.0	100.0
Granulicatella elegans	0.014	0.014			54.5	55.6
Haemophilus Genus probe 2	0.002	0.002			27.3	22.2
Haemophilus Genus probe 3	0.007	0.027			54.5	48.1
Haemophilus parahaemolyticus	0.001	0.005			18.2	11.1
Haemophilus parainfluenzae	1.183	1.319			100.0	92.6
Haemophilus sp. HOT035	0.003	0.019			22.7	11.1
Johnsonella Genus probe	0.003	0.004			22.7	29.6
Johnsonella ignava	0.071	0.039			63.6	44.4
Johnsonella sp. HOT166	0.000	0.010			0.0	11.1
Kingella Genus probe 1	0.024	0.033			45.5	48.1
Kingella Genus probe 2	0.003	0.001			18.2	11.1
Kingella oralis	0.335	0.268			100.0	96.3
Lachnoanaerobaculum Genus probe	0.022	0.025			81.8	77.8
Lachnoanaerobaculum orale	0.053	0.061			63.6	88.9	0.035
Lachnoanaerobaculum saburreum	0.317	0.463			100.0	100.0
Lachnoanaerobaculum umeaense	0.258	0.225			90.9	92.6
Lachnoanaerobaculum sp. HOT083	0.011	0.0052			31.8	33.3
Lachnospiraceae [G-2] sp. HOT088	0.011	0.014			27.3	29.6
Lachnospiraceae [G-2] sp. HOT096	0.002	0.010			18.2	18.5
Lachnospiraceae [G-3] sp. HOT100	0.132	0.100			72.7	70.4
Lachnospiraceae [G-5] sp. HOT080	0.001	0.003			4.5	11.1
Lachnospiraceae [G-7] sp. HOT086	0.002	0.003			18.2	7.4
Lachnospiraceae [G-7] sp. HOT163	0.000	0.002	0.035		0.0	18.5	0.033
Lachnospiraceae [G-8] sp. HOT500	0.000	0.015	0.035		0.0	18.5	0.033
Lactobacillus Genus probe 3	0.008	0.009			40.9	29.6
Lactobacillus Genus probe 5	0.120	0.001			13.6	11.1
Lactobacillus brevis	0.003	0.000	0.050		13.6	0.0	0.048
Lactobacillus fermentum	0.000	0.003			9.1	18.5
Lactobacillus salivarius	0.000	0.001			9.1	14.8
Lautropia mirabilis	0.167	0.188			86.4	88.9
Leptotrichia Genus probe 3	0.505	1.030			100.0	96.3
Leptotrichia Genus probe 4	0.945	1.439			100.0	100.0
Leptotrichia goodfellowii	0.198	0.093			72.7	88.9
Leptotrichia hongkongensis	1.565	1.535			95.5	100.0
Leptotrichia shahii	1.278	1.169			100.0	92.6
Leptotrichia wadei	2.896	1.629			95.5	96.3
Leptotrichia sp. HOT212	0.286	0.164			90.9	88.9
Leptotrichia sp. HOT215	0.286	0.124			86.4	81.5
Leptotrichia sp. HOT218	0.004	0.048			40.9	18.5
Leptotrichia sp. HOT219	0.072	0.104			45.5	66.7
Leptotrichia sp. HOT221	0.079	0.012			68.2	66.7
Leptotrichia sp. HOT223	0.733	0.270			81.8	88.9
Leptotrichia sp. HOT392	0.194	0.217			81.8	74.1
Leptotrichia sp. HOT417	0.619	1.876			100.0	92.6
Leptotrichia sp. HOT463	0.002	0.017			9.1	18.5
Leptotrichia sp. HOT498	1.780	1.732			63.6	66.7
Leptotrichia sp. HOT879	0.022	0.029			45.5	55.6
Megasphaera micronuciformis	0.088	0.057			72.7	48.1
Megasphaera sp. HOT123	0.006	0.024			9.1	7.4
Mitsuokella sp. HOT131	0.000	0.003			0.0	3.7
Mitsuokella sp. HOT521	0.028	0.228			40.9	44.4
Mogibacterium Genus probe	0.034	0.040			68.2	81.5
Mogibacterium timidum	0.000	0.034			4.5	18.5
Mycoplasma faucium	0.000	0.031			0.0	11.1
Mycoplasma salivarium	0.013	0.003			40.9	22.2
Neisseria Genus probe 2	0.316	1.020			95.5	92.6
Neisseria bacilliformis	0.026	0.078			36.4	40.7
Neisseria elongata	0.197	0.203			86.4	55.6	0.020
Neisseria flavescens	0.018	0.134			54.4	51.9
Neisseria meningitidis	0.001	0.002			9.1	25.9
Neisseria pharyngis	0.404	0.153			45.5	29.6
Neisseria sicca	0.000	0.002			9.1	18.5
Neisseria sp. HOT020	0.000	0.003			0.0	3.7
Neisseria sp. HOT499	0.018	0.000	0.050		13.6	0.0	0.048
Olsenella Genus probe	0.006	0.006			50.0	29.6
Olsenella uli	0.000	0.006			4.5	18.5
Olsenella sp. HOT807	0.081	0.105			86.4	74.1
Oribacterium Genus probe	0.158	0.295			77.3	85.2
Oribacterium sinus	0.013	0.004			50.0	29.6
Oribacterium sp. HOT108	0.002	0.012			13.6	22.2
Ottowia sp. HOT894	0.004	0.021			22.7	18.5
Parvimonas Genus probe	0.029	0.145			86.4	81.5
Parvimonas micra	0.067	0.150			50.0	70.4
Parvimonas sp. HOT110	0.025	0.026			27.3	11.1
Peptococcus sp. HOT167	0.120	0.109			72.7	81.5
Peptostreptococcaceae [11][G-2] sp. HOT091	0.000	0.003			4.5	14.8
Peptostreptococcaceae [11][G-4] sp. HOT369	0.001	0.010			9.1	22.2
Peptostreptococcaceae [11][G-7] sp. HOT081	0.001	0.011			13.6	18.5
Peptostreptococcus Genus probe	0.001	0.002			18.2	25.9
Peptostreptococcus stomatis	0.028	0.044			63.6	59.3
Porphyromonas Genus probe 1	0.009	0.006			18.2	25.9
Porphyromonas Genus probe 2	0.352	0.172			90.9	81.5
Porphyromonas catoniae	0.066	0.316			59.1	63.0
Porphyromonas endodontalis	0.029	0.237			22.7	33.3
Porphyromonas gingivalis	0.004	0.003			40.9	37.0
Porphyromonas sp. HOT275	0.365	0.101			45.5	44.4
Porphyromonas sp. HOT277	0.007	0.001			18.2	11.1
Porphyromonas sp. HOT278	0.002	0.002			13.6	18.5
Porphyromonas sp. HOT279	0.303	0.208			86.4	74.1
Porphyromonas sp. HOT395	0.019	0.000			9.1	0.0
Prevotella Genus probe 1	0.004	0.010			36.4	44.4
Prevotella Genus probe 2	0.735	1.052			100.0	100.0
Prevotella baroniae	0.002	0.031			9.1	7.4
Prevotella buccae	0.007	0.015			31.8	22.2
Prevotella dentalis	0.000	0.002			0.0	7.4
Prevotella denticola	0.388	0.275			68.2	70.4
Prevotella enoeca	0.003	0.002			27.3	11.1
Prevotella fusca	0.000	0.055			4.5	3.7
Prevotella histicola	0.777	0.265			68.2	74.1
Prevotella intermedia	1.193	0.410			40.9	25.9
Prevotella loescheii	0.007	0.027			13.6	18.5
Prevotella maculosa	0.230	0.227			95.5	92.6
Prevotella marshii	0.003	0.008			9.1	11.1
Prevotella melaninogenica	2.673	0.699			100.0	100.0
Prevotella micans	0.131	0.051			40.9	51.9
Prevotella multiformis	0.000	0.003			0.0	3.7
Prevotella nigrescens	1.732	3.104			95.5	88.9
Prevotella oralis	0.002	0.063			4.5	11.1
Prevotella oris	0.794	0.955			90.9	81.5
Prevotella oulorum	0.645	0.643			100.0	96.3
Prevotella pallens	0.068	0.026			63.6	48.1
Prevotella pleuritidis	0.058	0.175			36.4	37.0
Prevotella saccharolytica	0.181	0.187			90.9	92.6
Prevotella salivae	0.177	0.113			77.3	85.2
Prevotella veroralis	0.094	0.075			40.9	44.4
Prevotella sp. HOT292	0.036	0.023			36.4	22.2
Prevotella sp. HOT300	0.138	0.244			72.7	70.4
Prevotella sp. HOT301	0.005	0.034			18.2	33.3
Prevotella sp. HOT304	0.000	0.036			0.0	7.4
Prevotella sp. HOT309	0.014	0.002			27.3	18.5
Prevotella sp. HOT315	0.005	0.010			22.7	25.9
Prevotella sp. HOT317	0.531	0.488			90.9	85.2
Prevotella sp. HOT472	0.230	0.152			63.6	66.7
Prevotella sp. HOT475	0.004	0.014			22.7	18.5
Prevotella sp. HOT526	0.000	0.030			0.0	7.4
Prevotella sp. HOT820	0.000	0.012			0.0	3.7
Propionibacterium propionicum	0.006	0.003			50.0	25.9
Rothia Genus probe	0.520	0.530			100.0	96.3
Rothia aeria	0.245	0.202			90.9	88.9
Rothia dentocariosa	1.295	1.670			100.0	100.0
Rothia mucilaginosa	0.097	0.053			95.5	96.3
Ruminococcaceae [G-1] sp. HOT075	0.444	0.266			81.8	74.1
Ruminococcaceae [G-2] sp. HOT085	0.023	0.013			54.5	44.4
Scardovia Genus probe	0.085	0.006			36.4	48.1
Scardovia wiggsiae	0.190	0.105			42.9	59.3
Selenomonas Genus probe 1	0.051	0.064			59.1	70.4
Selenomonas Genus probe 2	0.020	0.042			54.5	77.8
Selenomonas & Centipeda Genus probe	0.467	0.529			100.0	100.0
Selenomonas artemidis	0.175	0.150			86.4	77.8
Selenomonas dianae	0.086	0.137			81.8	81.5
Selenomonas flueggei	0.021	0.041			59.1	70.4
Selenomonas noxia	1.637	0.923			100.0	85.2
Selenomonas sputigena	0.002	0.001			90.9	77.8
Selenomonas sp. HOT133	0.023	0.031			13.6	11.1
Selenomonas sp. HOT134	0.004	0.002			59.1	55.6
Selenomonas sp. HOT136	0.161	0.136			27.3	11.1
Selenomonas sp. HOT137	0.002	0.001			59.1	70.4
Selenomonas sp. HOT138	0.053	0.135			22.7	18.5
Selenomonas sp. HOT146	0.042	0.058			77.3	81.5
Selenomonas sp. HOT149	0.002	0.001			72.7	59.3
Selenomonas sp. HOT478	0.116	0.059			22.7	18.5
Shuttleworthia satelles	0.019	0.047			36.4	25.9
Slackia exigua	0.003	0.007			27.3	22.2
Solobacterium moorei	0.150	0.099			77.3	70.4
SR1 Genus probe	0.008	0.010			40.9	33.3
SR1 [G-1] sp. HOT345	0.018	0.027			50.0	51.9
SR1 [G-1] sp. HOT874	0.017	0.020			22.7	33.3
SR1 [G-1] sp. HOT875	0.010	0.009			27.3	22.2
Stomatobaculum longum	0.151	0.089			68.2	70.4
Stomatobaculum sp. HOT097	0.009	0.009			36.4	37.0
Stomatobaculum sp. HOT910	0.000	0.006			4.5	22.2
Streptococcus Genus probe 1	2.005	1.636			100.0	100.0
Streptococcus Genus probe 2	0.001	0.001			18.2	22.2
Streptococcus Genus probe 3	0.002	0.001			13.6	11.1
Streptococcus Genus probe 4	10.688	11.926			100.0	100.0
Streptococcus anginosus	0.907	0.424			68.2	81.5
Streptococcus constellatus	0.065	0.150			50.0	48.1
Streptococcus intermedius	0.353	0.593			100.0	92.6
Streptococcus mutans	0.489	2.259	0.008		63.6	77.8
Streptococcus parasanguinis II	0.011	0.012			86.4	81.5
Streptococcus sanguinis	1.250	2.740			100.0	100.0
Streptococcus sobrinus	0.002	0.058			27.3	33.3
Streptococcus sp. HOT064	0.020	0.016			86.4	81.5
Streptococcus sp. HOT066	0.011	0.018			77.3	74.1
Streptococcus sp. HOT431	0.011	0.017			81.8	77.8
Streptococcus sp. HOT486	0.005	0.006			50.0	59.3
Tannerella Genus probe	0.060	0.043			81.8	88.9
Tannerella forsythia	0.017	0.054			18.2	22.2
Tannerella sp. HOT286	0.799	0.756			95.5	100.0
Tannerella sp. HOT808	0.082	0.019			45.5	29.6
Tannerella sp. HOT916	0.095	0.043			45.5	40.7
TM7 Genus probe	0.553	0.527			100.0	88.9
TM7 [G-1] sp. HOT346	0.500	0.352			77.3	66.7
TM7 [G-1] sp. HOT347	0.100	0.058			54.5	44.4
TM7 [G-1] sp. HOT348	0.247	0.223			90.9	66.7	0.043
TM7 [G-1] sp. HOT349	0.160	0.486			40.9	37.0
TM7 [G-1] sp. HOT352	0.009	0.004			27.3	18.5
TM7 [G-1] sp. HOT353	0.104	0.202			72.7	63.0
TM7 [G-2] sp. HOT350	0.006	0.062			9.1	18.5
TM7 [G-3] sp. HOT351	0.015	0.011			50.0	51.9
TM7 [G-5] sp. HOT437	0.094	0.764			36.4	33.3
Treponema Genus probe 1	0.006	0.007			36.4	55.6
Treponema Genus probe 2	0.032	0.126			63.6	74.1
Treponema Genus probe 3	0.001	0.011			9.1	22.2
Treponema Genus probe 4	0.006	0.080			13.6	33.3
Treponema Genus probe 5	0.002	0.008			18.2	37.0
Treponema Genus probe 6	0.159	0.310			72.7	96.3	0.019
Treponema denticola	0.057	0.164			22.7	37.0
Treponema lecithinolyticum	0.031	0.061			40.9	48.1
Treponema maltophilum	0.026	0.033			50.0	63.0
Treponema parvum	0.000	0.005			0.0	11.1
Treponema putidum	0.027	0.155			45.5	59.3
Treponema socranskii	0.137	0.209			81.8	88.9
Treponema vincentii	0.005	0.008			18.2	29.6
Treponema sp. HOT226	0.000	0.004			4.5	14.8
Treponema sp. HOT235	0.000	0.007			0.0	3.7
Treponema sp. HOT238	0.005	0.020			13.6	11.1
Treponema sp. HOT242	0.000	0.004			0.0	3.7
Treponema sp. HOT247	0.000	0.011			0.0	11.1
Treponema sp. HOT254	0.000	0.011			0.0	3.7
Treponema sp. HOT255	0.000	0.005			0.0	3.7
Treponema sp. HOT256	0.000	0.024			0.0	7.4
Treponema sp. HOT257	0.011	0.087			13.6	18.5
Treponema sp. HOT258	0.000	0.006			0.0	7.4
Treponema sp. HOT262	0.001	0.021			13.6	18.5
Treponema sp. HOT268	0.010	0.022			22.7	29.6
Treponema sp. HOT270	0.009	0.005			9.1	11.1
Treponema sp. HOT508	0.000	0.034			4.5	7.4
Treponema sp. HOT518	0.000	0.005			0.0	3.7
Veillonella Genus probe 1	0.016	0.003			36.4	33.3
Veillonella Genus probe 2	2.445	1.707			100.0	100.0
Veillonella atypica	0.252	0.056			81.8	70.4
Veillonella denticariosi	0.405	0.078			54.5	40.7
Veillonella dispar	2.630	2.437			100.0	100.0
Veillonella parvula	1.319	1.130			100.0	100.0
Veillonella rogosae	0.008	0.008	0.015		63.6	25.9	0.008
Veillonella sp. HOT780	0.003	0.004			27.3	22.2
Veillonella sp. HOT917	0.007	0.000			4.5	0.0
Veillonellaceae Genus probe 3	0.009	0.012			50.0	59.3
Veillonellaceae [G-1] sp. HOT129	0.002	0.004			9.1	18.5
Veillonellaceae [G-1] sp. HOT135	0.001	0.005			9.1	11.1
Veillonellaceae [G-1] sp. HOT155	0.033	0.047			63.6	63.0
Veillonellaceae [G-1] sp. HOT483	0.004	0.008			13.6	22.2
Genus probes are defined at http://homings.forsyth.org/Genus%20probe%20list%20for%20website_v2.0.pdf

## Sheet: Supplementary table 5
Supplementary Table 5. Tooth biofilm microbiota characterized by PacBio SMRT amplicon sequencing. Mean abundance of phyla and genera in % of all sequences detected in tooth biofilm extracted DNA from 17 year old caries-free or caries diseased Swedish adolescents, and proportion (%) colonized. i.e. where a phylum or genus was detected (prevalence). Mann-Whitney U test or Chi-square tests were used…
		Tooth biofilm
		% of all sequences				% colonized adolescents
		(abundance)				(prevalence)
Phyla/Genera		Caries- free	Caries	p-value		Caries- free	Caries	p-value
Actinobacteria		26.09	29.23			100.0	100.0
	Actinobaculum	1.02	2.21	0.004		60.0	95.2	0.006
	Actinomyces	18.22	20.28			100.0	100.0
	Atopobium	0.27	0.32			50.0	57.1
	Corynebacterium	5.76	5.46			100.0	100.0
	Cryptobacterium	0.01	0.02			5.0	19.0
	Olsenella	0.07	0.12			40.0	52.4
	Propionibacterium	0.61	0.53			70.0	66.7
	Rothia	0.15	0.26	0.017		40.0	81.0	0.007
	Slackia	0.00	0.03	0.022		0.0	23.8	0.020
Bacteroidetes		18.95	17.58			100.0	100.0
	Alloprevotella	0.85	1.86			75.0	71.4
	Bacteroidales [G-2]	0.93	0.62			70.0	52.4
	Bacteroidetes [G-3]	0.00	0.03			0.0	9.2
	Bacteroidetes [G-5]	0.12	0.14			35.0	23.8
	Bergeyella	0.25	0.18			60.0	71.4
	Capnocytophaga	3.78	3.49			100.0	100.0
	Porphyromonas	2.10	1.33			95.0	90.5
	Prevotella	9.22	9.06			100.0	100.0
	Tannerella	1.69	0.87	0.036		90.0	95.2
Firmicutes		22.51	23.89			100.0	100.0
	Abiotrophia	0.14	0.16			30.0	33.3
	Anaeroglobus	0.01	0.07	0.049		5.0	28.6	0.045
	Bulleidia	0.00	0.02			0.0	14.3
	Catonella	0.15	0.13			55.0	57.1
	Centipeda	0.07	0.08			45.0	28.6
	Clostridiales [F-1][G-1]	0.00	0.01			0.0	4.8
	Dialister	0.61	0.52			60.0	76.2
	Erysipelotrichaceae [G-1]	0.00	0.03	0.043		0.0	19.0	0.04
	Filifactor	0.00	0.04			0.0	9.5
	Gemella	0.91	0.70			90.0	100.0
	Granulicatella	0.50	0.37			70.0	100.0	0.007
	Johnsonella	0.07	0.05			35.0	28.6
	Lachnoanaerobaculum	0.53	0.59			85.0	90.5
	Lachnospiraceae [G-2]	0.01	0.01			15.0	9.5
	Lachnospiraceae [G-3]	0.34	0.16			70.0	71.4
	Lachnospiraceae [G-7]	0.00	0.00			0.0	4.8
	Lachnospiraceae [G-8]	0.00	0.01			0.0	9.5
	Lactobacillus	0.00	0.01			0.0	9.5
	Megasphaera	0.07	0.06			25.0	19.0
	Mitsuokella	0.04	0.42			15.0	33.3
	Mogibacterium	0.03	0.10	0.021		20.0	57.1	0.015
	Mycoplasma	0.02	0.01			5.0	9.5
	Oribacterium	0.17	0.22			50.0	61.9
	Parvimonas	0.12	0.23			40.0	66.7
	Peptococcus	0.08	0.09			35.0	47.6
	Peptostreptococcaceae [11][G-1]	0.02	0.07	0.025		10.0	42.9	0.018
	Peptostreptococcaceae [11][G-5]	0.00	0.03			0.0	4.8
	Peptostreptococcaceae [11][G-6]	0.00	0.01			0.0	9.5
	Peptostreptococcaceae [11][G-7]	0.13	0.13			60.0	47.6
	Peptostreptococcaceae [11][G-9]	0.11	0.17			35.0	52.4
	Peptostreptococcus	0.01	0.02			10.0	23.8
	Ruminococcaceae [G-1]	0.33	0.09			45.0	47.6
	Ruminococcaceae [G-2]	0.02	0.00			20.0	4.8
	Selenomonas	3.55	2.76			100.0	100.0
	Shuttleworthia	0.02	0.05			10.0	23.8
	Solobacterium	0.21	0.12			35.0	47.6
	Stomatobaculum	0.09	0.07			25.0	28.6
	Streptococcus	8.49	10.69			100.0	100.0
	Veillonella	5.54	5.41			100.0	100.0
	Veillonellaceae [G-1]	0.14	0.19			55.0	57.1
Fusobacteria		15.07	12.51			100.0	100.0
	Fusobacterium	6.31	4.71			100.0	100.0
	Leptotrichia	8.76	7.80			100.0	100.0
Gracilibacteria (GN02)		0.01	0.01			15.0	14.3
	GN02 [G-1]	0.01	0.01			15.0	14.3
Proteobacteria		4.92	5.25			100.0	100.0
	Aggregatibacter	0.07	0.05			50.0	38.1
	Campylobacter	2.10	1.69			100.0	100.0
	Cardiobacterium	0.04	0.02			30.0	33.3
	Eikenella	0.30	0.20			85.0	85.7
	Haemophilus	0.05	0.09			10.0	33.3
	Kingella	0.66	0.66			75.0	85.7
	Lautropia	0.17	0.36			35.0	61.9
	Neisseria	1.51	2.14			70.0	81.0
	Ottowia	0.01	0.05			10.0	14.3
Saccharibacteria (TM7)		3.43	3.55			100.0	90.5
	TM7 [G-1]	3.16	2.29			100.0	90.5
	TM7 [G-2]	0.01	0.13			5.0	19.0
	TM7 [G-3]	0.06	0.08			30.0	42.9
	TM7 [G-5]	0.20	1.06			35.0	28.6
Spirochaetes		0.39	0.84			75.0	81.0
	Treponema	0.39	0.84			75.0	81.0
SR1		0.20	0.09			35.0	33.3
	SR1 [G-1]	0.20	0.09			35.0	33.3
Synergistetes		0.03	0.11			10.0	28.6
	Fretibacterium	0.03	0.11			10.0	28.6

## Sheet: Supplementary table 6
Supplementary Table 6. Tooth biofilm microbiota characterized by PacBio SMRT amplicon sequencing. Mean abundance of sequences/phylotypes in % of all sequences detected in tooth biofilm extracted DNA from 17-year old caries-free or caries diseased Swedish adolescents, and proportion (%) colonized. i.e. where a species or phylotype was detected (prevalence). Mann-Whitney U test or Chi-square tests …
	Tooth biofilm
	Caries-free	Caries	P-value		Caries-free	Caries	P-value
Abiotrophia defectiva	0.14	0.16			30.0	33.3
Actinobaculum sp. HOT183	1.01	2.21	0.004		55.0	95.2	0.003
Actinobaculum sp. HOT848	0.00	0.00			5.0	0.0
Actinomyces dentalis	1.19	1.05			50.0	85.7	0.014
Actinomyces georgiae	0.03	0.07			20.0	38.1
Actinomyces gerencseriae	3.37	3.34			70.0	95.2	0.032
Actinomyces israelii	0.15	0.37	0.049		10.0	38.1	0.036
Actinomyces johnsonii	0.60	0.23			70.0	71.4
Actinomyces massiliensis	0.74	0.61			90.0	90.5
Actinomyces meyeri	0.03	0.04			15.0	38.1
Actinomyces naeslundii	2.86	1.88			100.0	95.2
Actinomyces odontolyticus	0.11	0.03			10.0	28.6
Actinomyces oris	0.62	0.76			80.0	85.7
Actinomyces sp. HOT169	0.67	0.34			65.0	61.9
Actinomyces sp. HOT170	0.39	0.17			45.0	47.6
Actinomyces sp. HOT171	1.14	1.11			70.0	100.0	0.007
Actinomyces sp. HOT175	1.35	1.13			90.0	90.5
Actinomyces sp. HOT178	0.21	0.28			35.0	47.6
Actinomyces sp. HOT180	0.40	0.17			70.0	66.7
Actinomyces sp. HOT414	0.06	0.08			10.0	19.0
Actinomyces sp. HOT446	0.00	0.00			0.0	4.8
Actinomyces sp. HOT448	2.21	6.88	0.016		60.0	90.5	0.023
Actinomyces sp. HOT525	0.27	0.33			50.0	66.7
Actinomyces sp. HOT848	0.24	0.36			25.0	57.1	0.037
Actinomyces sp. HOT877	0.43	0.45			70.0	90.5
Actinomyces sp. HOT896	0.67	0.27			40.0	23.9
Actinomyces sp. HOT897	0.49	0.32			60.0	57.1
Actinomyces timonensis	0.00	0.01			0.0	9.5
Aggregatibacter paraphrophilus	0.02	0.00	0.033		20.0	0.0	0.031
Aggregatibacter segnis	0.00	0.01			5.0	14.3
Aggregatibacter sp. HOT458	0.03	0.04			20.0	28.6
Aggregatibacter sp. HOT512	0.02	0.00			5.0	0.0
Aggregatibacter sp. HOT513	0.00	0.00			5.0	0.0
Alloprevotella rava	0.05	0.05			20.0	23.8
Alloprevotella sp. HOT308	0.07	0.01	0.035		35.0	9.5	0.049
Alloprevotella sp. HOT473	0.07	0.02			15.0	19.0
Alloprevotella sp. HOT912	0.00	0.01			0.0	9.5
Alloprevotella sp. HOT913	0.06	0.00			20.0	9.5
Alloprevotella sp. HOT914	0.10	0.01			10.0	14.3
Alloprevotella tannerae	0.50	1.76			50.0	57.1
Anaeroglobus geminatus	0.01	0.07	0.049		5.0	28.6	0.045
Atopobium parvulum	0.05	0.02			15.0	23.8
Atopobium rimae	0.22	0.30			40.0	52.4
Bacteroidales [G-2] sp. HOT274	0.93	0.62			70.0	52.4
Bacteroidetes [G-3] sp. HOT280	0.00	0.01			0.0	4.8
Bacteroidetes [G-3] sp. HOT281	0.00	0.01			0.0	4.8
Bacteroidetes [G-3] sp. HOT365	0.00	0.02			0.0	4.8
Bacteroidetes [G-5] sp. HOT507	0.00	0.03			0.0	4.8
Bacteroidetes [G-5] sp. HOT511	0.12	0.10			35.0	23.9
Bergeyella sp. HOT322	0.09	0.10			45.0	47.6
Bergeyella sp. HOT900	0.13	0.06			40.0	33.3
Bergeyella sp. HOT907	0.03	0.02			15.0	19.0
Bulleidia extructa	0.00	0.02			0.0	14.3
Campylobacter concisus	0.16	0.17			55.0	71.4
Campylobacter curvus	0.00	0.01			0.0	4.8
Campylobacter gracilis	1.59	1.11			100.0	100.0
Campylobacter rectus	0.00	0.03	0.043		0.0	19.0	0.040
Campylobacter showae	0.36	0.37			65.0	76.2
Capnocytophaga gingivalis	0.13	0.11			60.0	61.9
Capnocytophaga granulosa	0.59	1.02			70.0	81.0
Capnocytophaga haemolytica	0.17	0.01			30.0	14.3
Capnocytophaga leadbetteri	0.76	0.51			80.0	90.5
Capnocytophaga ochracea	0.00	0.01			0.0	4.8
Capnocytophaga sp. HOT323	0.07	0.04			5.0	14.3
Capnocytophaga sp. HOT324	0.17	0.30	0.044		20.0	57.1	0.015
Capnocytophaga sp. HOT326	0.32	0.33			70.0	85.7
Capnocytophaga sp. HOT332	0.12	0.17			25.0	33.3
Capnocytophaga sp. HOT335	0.17	0.10			40.0	38.1
Capnocytophaga sp. HOT336	0.12	0.17			40.0	47.6
Capnocytophaga sp. HOT338	0.02	0.03			15.0	33.3
Capnocytophaga sp. HOT380	0.02	0.00			5.0	4.8
Capnocytophaga sp. HOT412	0.46	0.24			60.0	47.6
Capnocytophaga sp. HOT863	0.01	0.03			5.0	9.5
Capnocytophaga sp. HOT864	0.05	0.15			25.0	42.9
Capnocytophaga sp. HOT901	0.03	0.00			5.0	0.0
Capnocytophaga sp. HOT902	0.03	0.03			15.0	9.5
Capnocytophaga sp. HOT903	0.05	0.01			5.0	9.5
Capnocytophaga sputigena	0.48	0.24			60.0	57.1
Cardiobacterium hominis	0.03	0.01			30.0	23.8
Cardiobacterium valvulum	0.01	0.01			15.0	9.5
Catonella morbi	0.15	0.13			55.0	57.1
Centipeda periodontii	0.07	0.08			45.0	28.6
Clostridiales [F-1] [G-1] sp. HOT093	0.00	0.01			0.0	4.8
Corynebacterium durum	0.25	0.18			50.0	66.7
Corynebacterium matruchotii	5.51	5.28			100.0	100.0
Cryptobacterium curtum	0.01	0.02			5.0	19.0
Dialister invisus	0.61	0.44			60.0	76.2
Dialister micraerophilus	0.00	0.01			5.0	4.8
Dialister pneumosintes	0.00	0.07	0.022		0.0	23.8	0.020
Eikenella corrodens	0.30	0.20			85.0	85.7
Erysipelotrichaceae [G-1] sp. HOT904	0.00	0.01			0.0	4.8
Erysipelotrichaceae [G-1] sp. HOT905	0.00	0.03	0.043		0.0	19.0	0.040
Eubacterium infirmum	0.02	0.07	0.025		10.0	42.9	0.018
Eubacterium saphenum	0.00	0.03			0.0	4.8
Eubacterium nodatum	0.00	0.01			0.0	9.5
Eubacterium yurii	0.13	0.13			60.0	47.6
Eubacterium brachy	0.11	0.17			35.0	52.4
Filifactor alocis	0.00	0.04			0.0	9.5
Fretibacterium fastidiosum	0.01	0.04			5.0	19.0
Fretibacterium sp. HOT359	0.00	0.02			0.0	9.5
Fretibacterium sp. HOT360	0.02	0.04			5.0	19.0
Fretibacterium sp. HOT362	0.00	0.01			0.0	4.8
Fusobacterium naviforme	0.40	0.66			45.0	52.4
Fusobacterium nucleatum ss animalis	1.24	1.41			95.0	95.2
Fusobacterium nucleatum ss nucleatum	0.11	0.02			25.0	23.8
Fusobacterium nucleatum ss polymorphum	3.35	1.67	0.004		95.0	100.0
Fusobacterium nucleatum ss vincentii	0.68	0.76			80.0	76.2
Fusobacterium periodonticum	0.34	0.12			55.0	47.6
Fusobacterium sp. HOT203	0.16	0.06			30.0	33.3
Fusobacterium sp. HOT204	0.02	0.00			5.0	0.0
Fusobacterium sp. HOT205	0.00	0.02			0.0	14.3
Gemella bergeri	0.00	0.06			0.0	14.3
Gemella haemolysans	0.01	0.06			10.0	33.3
Gemella morbillorum	0.90	0.58			90.0	100.0
Gemella sanguinis	0.00	0.01			0.0	9.5
GN02 [G-1] sp. HOT871	0.00	0.01			5.0	9.5
GN02 [G-1] sp. HOT872	0.01	0.00			10.0	4.8
Granulicatella adiacens	0.48	0.36			70.0	100.0	0.007
Granulicatella elegans	0.01	0.01			15.0	19.0
Haemophilus parainfluenzae	0.05	0.09			10.0	33.3
Johnsonella ignava	0.07	0.03			35.0	28.6
Johnsonella sp. HOT166	0.00	0.02			0.0	9.5
Kingella denitrificans	0.09	0.18			20.0	28.6
Kingella oralis	0.57	0.47			75.0	85.7
Lachnoanaerobaculum orale	0.01	0.02			10.0	33.3
Lachnoanaerobaculum saburreun	0.26	0.43			75.0	81.0
Lachnoanaerobaculum sp. HOT083	0.01	0.00			5.0	0.0
Lachnoanaerobaculum umeaense	0.24	0.13			60.0	61.9
Lachnospiraceae [G-2] sp. HOT088	0.01	0.00			10.0	4.8
Lachnospiraceae [G-2] sp. HOT096	0.00	0.01			5.0	4.8
Lachnospiraceae [G-3] sp. HOT100	0.34	0.16			70.0	71.4
Lachnospiraceae [G-7] sp. HOT086	0.00	0.00			0.0	4.8
Lachnospiraceae [G-8] sp. HOT500	0.00	0.01			0.0	9.5
Lactobacillus fermentum	0.00	0.01			0.0	4.8
Lactobacillus paracasei	0.00	0.00			0.0	4.8
Lautropia mirabilis	0.17	0.36			35.0	61.9
Leptotrichia buccalis	0.85	1.72			65.0	85.7
Leptotrichia goodfellowii	0.07	0.04			40.0	38.1
Leptotrichia hofstadii	1.54	1.01			80.0	81.0
Leptotrichia hongkongensis	0.71	0.56			75.0	76.2
Leptotrichia shahii	0.08	0.35			25.0	42.9
Leptotrichia sp. HOT212	0.38	0.16			60.0	81.0
Leptotrichia sp. HOT215	0.28	0.07			40.0	28.6
Leptotrichia sp. HOT218	0.00	0.01			0.0	9.5
Leptotrichia sp. HOT219	0.04	0.01			25.0	19.0
Leptotrichia sp. HOT221	0.02	0.14			5.0	14.3
Leptotrichia sp. HOT223	0.19	0.15			25.0	33.3
Leptotrichia sp. HOT225	0.66	0.33			65.0	42.9
Leptotrichia sp. HOT392	0.33	0.25			55.0	71.4
Leptotrichia sp. HOT417	0.50	0.30			60.0	61.9
Leptotrichia sp. HOT462	0.01	0.01			10.0	4.8
Leptotrichia sp. HOT463	0.00	0.00			0.0	4.8
Leptotrichia sp. HOT498	1.05	1.11			40.0	47.6
Leptotrichia sp. HOT847	0.00	0.02			0.0	9.5
Leptotrichia sp. HOT909	0.13	0.00			5.0	0.0
Leptotrichia wadei	1.92	1.54			75.0	85.7
Megasphaera micronuciformis	0.07	0.03			25.0	19.0
Megasphaera sp. HOT123	0.00	0.03			0.0	4.8
Mitsuokella sp. HOT521	0.04	0.42			15.0	33.3
Mogibacterium diversum	0.02	0.01			15.0	14.3
Mogibacterium neglectum	0.01	0.03			10.0	33.3
Mogibacterium timidum	0.00	0.06	0.022		0.0	23.8	0.020
Mycoplasma faucium	0.00	0.01			0.0	4.8
Mycoplasma salivarium	0.02	0.00			5.0	4.8
Neisseria bacilliformis	0.09	0.13			10.0	19.0
Neisseria elongata	0.37	0.16			50.0	42.9
Neisseria flava	0.44	0.33			45.0	42.9
Neisseria flavescens	0.03	0.02			25.0	14.3
Neisseria meningitidis	0.01	0.03			5.0	4.8
Neisseria mucosa	0.02	1.01			15.0	14.3
Neisseria oralis	0.15	0.07			20.0	33.3
Neisseria pharyngis	0.00	0.04			0.0	14.3
Neisseria sicca	0.02	0.12			10.0	14.3
Neisseria sp. HOT015	0.00	0.01			0.0	4.8
Neisseria sp. HOT499	0.00	0.00			0.0	4.8
Neisseria subflava	0.39	0.22			25.0	23.8
Olsenella sp. HOT807	0.07	0.12			40.0	52.4
Olsenella uli	0.00	0.01			0.0	4.8
Oribacterium sinus	0.00	0.00			5.0	4.8
Oribacterium sp. HOT078	0.17	0.22			50.0	57.1
Ottowia sp. HOT894	0.01	0.05			10.0	14.3
Parvimonas micra	0.06	0.19	0.041		20.0	57.1	0.015
Parvimonas sp. HOT110	0.06	0.05			30.0	33.3
Peptococcus sp. HOT167	0.07	0.09			30.0	47.6
Peptococcus sp. HOT168	0.01	0.00			5.0	0.0
Peptostreptococcus stomatis	0.01	0.02			10.0	23.8
Porphyromonas catoniae	0.76	0.49			70.0	66.7
Porphyromonas endodontalis	0.07	0.19			10.0	23.8
Porphyromonas gingivalis	0.00	0.00			0.0	4.8
Porphyromonas sp. HOT275	0.06	0.08			15.0	33.3
Porphyromonas sp. HOT277	0.01	0.00			15.0	9.5
Porphyromonas sp. HOT278	0.29	0.05			10.0	23.8
Porphyromonas sp. HOT279	0.87	0.48			70.0	57.1
Porphyromonas sp. HOT284	0.04	0.02			20.0	14.3
Prevotella baroniae	0.00	0.01			0.0	4.8
Prevotella buccae	0.01	0.06			5.0	19.0
Prevotella denticola	0.58	0.55			25.0	61.9	0.017
Prevotella enoeca	0.00	0.00			0.0	4.8
Prevotella fusca	0.02	0.00			5.0	0.0
Prevotella histicola	0.07	0.02			15.0	19.0
Prevotella intermedia	0.84	0.12			15.0	9.5
Prevotella loescheii	0.00	0.00			5.0	0.0
Prevotella maculosa	0.32	0.36			70.0	81.0
Prevotella marshii	0.00	0.01			0.0	9.5
Prevotella melaninogenica	0.86	0.32			60.0	66.7
Prevotella micans	0.12	0.05			35.0	42.9
Prevotella multiformis	0.00	0.01			0.0	4.8
Prevotella nanceiensis	0.00	0.00			5.0	0.0
Prevotella nigrescens	1.64	2.39			85.0	85.7
Prevotella oralis	0.01	0.13			5.0	23.8
Prevotella oris	0.80	1.11			70.0	76.2
Prevotella oulorum	0.47	0.28			85.0	90.5
Prevotella pallens	0.19	0.07			30.0	28.6
Prevotella pleuritidis	0.10	0.20			20.0	33.3
Prevotella saccharolytica	0.22	0.18			70.0	71.4
Prevotella salivae	0.08	0.02			35.0	19.0
Prevotella sp. HOT300	0.27	0.34			65.0	61.9
Prevotella sp. HOT301	0.01	0.02			5.0	14.3
Prevotella sp. HOT304	0.00	0.04			0.0	4.8
Prevotella sp. HOT306	0.00	0.02			0.0	14.3
Prevotella sp. HOT309	0.02	0.00			5.0	0.0
Prevotella sp. HOT313	0.00	0.01			0.0	9.5
Prevotella sp. HOT314	0.26	0.26			30.0	38.1
Prevotella sp. HOT315	0.01	0.01			10.0	14.3
Prevotella sp. HOT317	1.72	2.09			85.0	100.0
Prevotella sp. HOT472	0.44	0.20			5.0	38.1
Prevotella sp. HOT475	0.05	0.04			15.0	9.5
Prevotella sp. HOT526	0.00	0.01			0.0	4.8
Prevotella sp. HOT820	0.00	0.02			0.0	4.8
Prevotella veroralis	0.11	0.13			35.0	42.9
Propionibacterium acidifaciens	0.00	0.05			0.0	14.3
Propionibacterium propionicum	0.52	0.45			65.0	66.7
Propionibacterium sp. HOT194	0.09	0.02			25.0	28.6
Propionibacterium sp. HOT915	0.00	0.00			5.0	0.0
Rothia aeria	0.12	0.18	0.013		25.0	66.7	0.007
Rothia dentocariosa	0.04	0.08			25.0	42.9
Ruminococcaceae [G-1] sp. HOT075	0.33	0.09			45.0	47.6
Ruminococcaceae [G-2] sp. HOT085	0.02	0.00			20.0	4.8
Selenomonas artemidis	0.28	0.28			55.0	61.9
Selenomonas dianae	0.03	0.04			20.0	33.3
Selenomonas flueggei	0.08	0.04			50.0	42.9
Selenomonas infelix	0.16	0.29			50.0	81.0	0.037
Selenomonas noxia	2.20	1.45			95.0	90.5
Selenomonas sp. HOT126	0.02	0.02			10.0	14.3
Selenomonas sp. HOT133	0.00	0.01			0.0	4.8
Selenomonas sp. HOT134	0.00	0.01	0.043		0.0	19.0	0.040
Selenomonas sp. HOT136	0.01	0.01			5.0	19.0
Selenomonas sp. HOT137	0.24	0.10			40.0	38.1
Selenomonas sp. HOT138	0.14	0.05			45.0	23.8
Selenomonas sp. HOT140	0.00	0.04			0.0	9.5
Selenomonas sp. HOT146	0.02	0.03			15.0	33.3
Selenomonas sp. HOT149	0.04	0.05			20.0	38.1
Selenomonas sp. HOT478	0.00	0.00			0.0	4.8
Selenomonas sp. HOT479	0.04	0.00	0.033		20.0	0.0	0.031
Selenomonas sp. HOT481	0.01	0.02			10.0	19.0
Selenomonas sp. HOT892	0.06	0.13			30.0	57.1
Selenomonas sp. HOT919	0.01	0.00			5.0	0.0
Selenomonas sp. HOT936	0.01	0.00			5.0	0.0
Selenomonas sputigena	0.21	0.18			65.0	76.2
Shuttleworthia satelles	0.02	0.05			10.0	23.8
Slackia exigua	0.00	0.03	0.022		0.0	23.8	0.020
Solobacterium moorei	0.20	0.12			35.0	47.6
SR1 [G-1] sp. HOT345	0.08	0.06			30.0	23.8
SR1 [G-1] sp. HOT874	0.01	0.03			10.0	23.8
SR1 [G-1] sp. HOT875	0.11	0.00			10.0	4.8
Stomatobaculum longum	0.09	0.05			20.0	23.8
Stomatobaculum sp. HOT097	0.00	0.01			5.0	4.8
Stomatobaculum sp. HOT910	0.00	0.02			0.0	9.5
Streptococcus anginosus	0.93	0.85			40.0	42.9
Streptococcus australis	0.01	0.01			10.0	14.3
Streptococcus constellatus	0.01	0.13			5.0	23.8
Streptococcus cristatus	0.89	1.17			70.0	95.2	0.032
Streptococcus dentisani	0.18	0.00			10.0	0.0
Streptococcus gordonii	0.68	0.60			55.0	95.2	0.003
Streptococcus infantis	0.03	0.01			20.0	14.3
Streptococcus intermedius	0.24	0.27			50.0	81.0	0.037
Streptococcus mitis	0.90	1.82			100.0	100.0
Streptococcus mitis bv 2	1.36	1.41			85.0	100.0
Streptococcus mutans	0.29	0.96	0.027		20.0	52.4	0.031
Streptococcus oligofermentans	0.00	0.00			0.0	4.8
Streptococcus oralis	0.11	0.06			30.0	28.6
Streptococcus parasanguinis I	0.02	0.00			5.0	0.0
Streptococcus parasanguinis II	0.07	0.02			15.0	19.0
Streptococcus pneumoniae	0.00	0.00			0.0	4.8
Streptococcus salivarius	0.09	0.06			15.0	23.8
Streptococcus sanguinis	0.79	1.53			85.0	90.5
Streptococcus sinensis	0.15	0.00			5.0	0.0
Streptococcus sobrinus	0.00	0.07			0.0	4.8
Streptococcus sp. HOT056	0.06	0.08			25.0	42.9
Streptococcus sp. HOT058	1.09	0.57			80.0	81.0
Streptococcus sp. HOT064	0.33	0.91			61.0	61.9
Streptococcus sp. HOT070	0.01	0.04			10.0	14.3
Streptococcus sp. HOT071	0.08	0.08			35.0	42.9
Streptococcus sp. HOT423	0.10	0.00			10.0	0.0
Streptococcus sp. HOT431	0.00	0.00			0.0	4.8
Streptococcus tigurinus	0.08	0.00			10.0	0.0
Streptococcus vestibularis	0.00	0.01			0.0	14.3
Tannerella forsythia	0.02	0.02			5.0	14.3
Tannerella sp. HOT286	1.58	0.76	0.020		90.0	90.5
Tannerella sp. HOT808	0.10	0.09			30.0	38.1
Tannerella sp. HOT916	0.00	0.01			0.0	4.8
TM7 [G-1] sp. HOT346	1.56	0.59	0.049		85.0	85.7
TM7 [G-1] sp. HOT347	0.16	0.08			30.0	33.7
TM7 [G-1] sp. HOT348	0.82	0.50			70.0	61.9
TM7 [G-1] sp. HOT349	0.33	0.89			40.0	42.9
TM7 [G-1] sp. HOT352	0.00	0.00			0.0	4.8
TM7 [G-1] sp. HOT353	0.22	0.19			40.0	52.4
TM7 [G-1] sp. HOT488	0.01	0.03			10.0	28.6
TM7 [G-1] sp. HOT869	0.01	0.00			5.0	0.0
TM7 [G-1] sp. HOT952	0.06	0.00			5.0	0.0
TM7 [G-2] sp. HOT350	0.01	0.13			5.0	19.0
TM7 [G-3] sp. HOT351	0.06	0.08			30.0	42.9
TM7 [G-5] sp. HOT356	0.06	0.37			20.0	14.3
TM7 [G-5] sp. HOT437	0.14	0.68			15.0	28.6
Treponema denticola	0.02	0.08			10.0	23.8
Treponema lecithinolyticum	0.00	0.02	0.043		0.0	19.0	0.040
Treponema maltophilum	0.00	0.04	0.024		5.0	33.3	0.022
Treponema medium	0.00	0.01			0.0	4.8
Treponema socranskii ss.04	0.00	0.03	0.022		0.0	23.8	0.020
Treponema socranskii ss. buccale	0.13	0.15			55.0	66.7
Treponema socranskii ss. paredis	0.06	0.02			30.0	28.6
Treponema socranskii ss. socranskii	0.01	0.06			10.0	28.6
Treponema sp. HOT226	0.00	0.01			0.0	9.5
Treponema sp. HOT228	0.00	0.00			0.0	4.8
Treponema sp. HOT230	0.01	0.01			5.0	14.3
Treponema sp. HOT231	0.11	0.28			35.0	61.9
Treponema sp. HOT234	0.00	0.00			0.0	4.8
Treponema sp. HOT237	0.03	0.07			20.0	28.6
Treponema sp. HOT238	0.01	0.01			5.0	9.5
Treponema sp. HOT253	0.00	0.00			0.0	4.8
Treponema sp. HOT257	0.00	0.01			0.0	4.8
Treponema sp. HOT258	0.00	0.01			0.0	4.8
Treponema sp. HOT262	0.00	0.01			0.0	9.5
Treponema sp. HOT268	0.01	0.00			5.0	4.8
Treponema sp. HOT517	0.00	0.00			0.0	4.8
Treponema vincentii	0.00	0.05			0.0	4.8
Veillonella atypica	0.10	0.05			15.0	42.9	0.050
Veillonella dispar	1.00	1.00			100.0	100.0
Veillonella parvula	3.91	3.61			100.0	100.0
Veillonella sp. HOT780	0.00	0.00			0.0	4.8
Veillonellaceae [G-1] sp. HOT129	0.01	0.01			5.0	14.3
Veillonellaceae [G-1] sp. HOT132	0.00	0.02			0.0	14.3
Veillonellaceae [G-1] sp. HOT135	0.00	0.00			0.0	4.8
Veillonellaceae [G-1] sp. HOT150	0.00	0.04	0.005		0.0	33.3	0.005
Veillonellaceae [G-1] sp. HOT155	0.13	0.11			50.0	42.9
